# Supplementary material for: The potential role of chemotaxis and the complement system in the formation and progression of thoracic aortic aneurysms inferred from the weighted gene coexpression network analysis
Source: J Transl Med. 2021 Feb 2;19:49. doi: 10.1186/s12967-021-02716-6 (PMC7852290; doi:10.1186/s12967-021-02716-6)
Supplement: Supplementary file 2 — Additional file 2. Table S1. Differentially expressed genes (DEGs) in TAA compared to normal condition. [file 12967_2021_2716_MOESM2_ESM.xlsx]

## Sheet: Supplemental Table S1
Gene symbol	logFC	AveExpr	t	P.Value	adj.P.Val	B
SEMA3D	-1.62849	6.82711	-4.98954	5.4e-06	0.00128469	3.89286
PCDH20	-1.40817	5.40995	-6.34246	3.15e-08	7.81e-05	8.64487
CDH8	-1.31037	4.72115	-5.47236	8.94e-07	0.000553359	5.55235
CNTN1	-1.24613	8.28763	-3.91447	0.000232169	0.00930987	0.442322
DND1	-1.19897	7.61969	-4.39385	4.55e-05	0.00406661	1.93091
PROM1	-1.15522	5.59137	-3.61345	0.000615262	0.0154691	-0.441794
CNTN4	-1.11529	7.51996	-4.03435	0.000155789	0.00746014	0.805842
RYR2	-1.06215	6.94113	-3.98898	0.000181305	0.00818826	0.667543
SEMA3E	-0.997102	4.64299	-5.11797	3.36e-06	0.00112052	4.32908
NPY1R	-0.994329	6.86887	-3.89636	0.000246459	0.00957266	0.387972
MPP6	-0.992346	7.49563	-6.20353	5.42e-08	9.38e-05	8.14487
PLD5	-0.978579	6.96641	-4.18069	9.5e-05	0.00587633	1.25776
SCRG1	-0.929697	7.19476	-5.19438	2.53e-06	0.000963104	4.59052
RERG	-0.918	8.36655	-6.16314	6.34e-08	9.98e-05	7.99986
ATP1A2	-0.861206	7.11438	-4.84241	9.23e-06	0.00170072	3.39844
CATSPERB	-0.859836	3.90827	-4.50957	3.04e-05	0.00322464	2.30326
ENPP1	-0.856686	8.31422	-5.39651	1.19e-06	0.000658391	5.28832
ACADL	-0.852056	7.35125	-4.34777	5.35e-05	0.00443596	1.78397
TIMP4	-0.835307	7.10376	-4.92527	6.83e-06	0.00144225	3.67619
PTPRD	-0.832205	7.61442	-3.73245	0.000420563	0.0127814	-0.0973836
MYOZ2	-0.829425	7.34493	-3.39715	0.00120762	0.0220323	-1.04954
SLC7A11	-0.828277	5.48903	-3.99768	0.000176121	0.0081142	0.693987
RPS6KA6	-0.819675	6.64599	-4.3676	4.99e-05	0.00421673	1.8471
PDE4D	-0.798479	6.01158	-4.34354	5.42e-05	0.00445387	1.77051
TC2N	-0.795982	9.65804	-4.06343	0.000141291	0.00725335	0.894966
PART1	-0.790368	3.91229	-4.19466	9.06e-05	0.00573891	1.30132
HIST1H2BE	-0.786283	3.13119	-4.07346	0.000136605	0.00722823	0.92575
TES	-0.763117	10.3888	-6.24962	4.53e-08	8.71e-05	8.31055
BMPR1B	-0.762263	7.23444	-3.90841	0.000236856	0.0094107	0.424131
NPNT	-0.751251	9.85421	-4.50507	3.08e-05	0.00323774	2.28868
SCN3A	-0.735629	4.06831	-6.11461	7.65e-08	0.000101908	7.82586
NLGN1	-0.732495	6.15817	-4.31472	5.99e-05	0.00459604	1.67904
GCNT2	-0.731444	5.78204	-3.7005	0.000466088	0.0133676	-0.190525
MRAP2	-0.730671	9.80785	-3.94544	0.000209548	0.00876812	0.53565
FIBIN	-0.727297	9.99978	-4.04361	0.000151023	0.00741124	0.834189
NPBWR1	-0.716212	4.63157	-4.92707	6.78e-06	0.00144225	3.68224
RBP4	-0.70894	6.63474	-4.35508	5.21e-05	0.00438283	1.80722
FZD3	-0.707107	4.6047	-4.79332	1.1e-05	0.00189693	3.23482
SEPN1	-0.705873	10.3895	-4.7413	1.33e-05	0.00213278	3.06215
PRUNE2	-0.705357	9.59174	-4.29042	6.52e-05	0.00473668	1.60217
ASAM	-0.699197	9.36095	-5.97145	1.33e-07	0.000135545	7.3141
ACTN2	-0.689318	6.58221	-4.77499	1.18e-05	0.00200013	3.17388
KIAA1324L	-0.685841	6.81695	-4.54317	2.7e-05	0.00304136	2.41222
IL31RA	-0.662965	5.23364	-3.97764	0.000188286	0.00832571	0.633112
CASQ1	-0.660984	5.81023	-5.21997	2.3e-06	0.000928132	4.67837
HIST2H2BE	-0.655027	5.99411	-3.67776	0.000501322	0.0137826	-0.256521
PREX2	-0.654144	6.08145	-3.46192	0.000989166	0.0199016	-0.870103
SPARCL1	-0.634497	12.0698	-5.18703	2.6e-06	0.000963104	4.56531
PDE3B	-0.631548	6.27414	-4.84633	9.1e-06	0.00169472	3.41155
THSD4	-0.622644	7.40299	-4.12353	0.000115348	0.00659464	1.08021
SORBS1	-0.617138	9.74717	-3.80054	0.000337319	0.0113464	0.102731
RHOB	-0.610585	9.69201	-3.91893	0.000228769	0.0092377	0.455749
PDZD2	-0.605604	5.44561	-5.1499	2.99e-06	0.00105655	4.43817
LONRF2	-0.600688	6.63036	-4.09426	0.00012735	0.00700343	0.989801
FAM150B	-0.598463	3.94826	-3.40007	0.00119686	0.0219424	-1.0415
C3orf19	-0.596829	6.77485	-3.99124	0.000179942	0.00818148	0.67442
STK32A	-0.596306	6.79137	-4.1971	8.98e-05	0.00571979	1.30896
BTC	-0.589698	5.35598	-4.94834	6.28e-06	0.00141179	3.75383
ITGA10	-0.574321	8.54896	-3.5495	0.000752773	0.0171132	-0.623972
PCDH9	-0.574236	5.62257	-4.55895	2.55e-05	0.00297077	2.46354
SNAP91	-0.573888	4.44009	-4.80804	1.05e-05	0.00184364	3.2838
DDIT4L	-0.57099	6.83616	-4.9109	7.19e-06	0.00150157	3.62787
ADRA2C	-0.57094	7.81823	-5.31447	1.62e-06	0.000796297	5.00403
TRHDE	-0.570362	3.46567	-4.03773	0.000154033	0.00745949	0.816183
ADAMTS6	-0.562548	6.0358	-3.41915	0.00112876	0.0212582	-0.988852
ITGA9	-0.562254	8.42382	-5.01592	4.9e-06	0.00126386	3.98213
FILIP1	-0.560801	8.29807	-3.78646	0.000353116	0.0116293	0.0611802
CASP12	-0.550622	4.90881	-3.89544	0.000247212	0.00958042	0.385197
UQCRFS1	-0.54694	7.60591	-4.05872	0.000143549	0.00725335	0.880499
PDE1B	-0.545413	7.36553	-3.98237	0.000185342	0.00824261	0.647472
KLHL13	-0.543534	6.26405	-4.72544	1.41e-05	0.00216983	3.0097
C8orf84	-0.54297	7.82041	-3.73319	0.000419552	0.0127731	-0.0951998
PCOLCE2	-0.539092	8.21869	-3.8822	0.000258227	0.00981812	0.345542
FGL2	-0.53576	11.6082	-5.02253	4.78e-06	0.00126386	4.00452
PCDH7	-0.534643	8.86313	-4.1526	0.000104515	0.00620037	1.17033
MECOM	-0.528997	7.05839	-5.33618	1.49e-06	0.000760559	5.07913
PLN	-0.528211	11.2917	-3.81281	0.000324105	0.0110958	0.139019
FOXP2	-0.525309	5.47633	-4.59801	2.22e-05	0.00282709	2.59087
PCDHB4	-0.522855	6.16954	-3.41622	0.00113898	0.0213534	-0.996953
CXXC4	-0.522412	4.06927	-4.76604	1.22e-05	0.00200669	3.14418
RASSF3	-0.512552	8.19558	-3.79451	0.000343994	0.0114898	0.0849398
HIST1H4D	-0.512285	6.30613	-3.35947	0.00135498	0.023627	-1.15291
BEX2	-0.507184	4.71417	-4.29874	6.33e-05	0.00464966	1.62847
MBOAT2	-0.506306	6.51767	-4.61924	2.06e-05	0.00268061	2.66029
MARK1	-0.501554	6.47159	-4.42424	4.1e-05	0.00379934	2.02824
NDRG1	0.500263	9.06903	4.7614	1.24e-05	0.00201156	3.12878
FP6628	0.503456	4.86669	3.87167	0.000267319	0.010045	0.314071
PTPRJ	0.506161	6.77486	3.95598	0.000202348	0.00861246	0.567495
C12orf35	0.506429	8.06385	3.93411	0.000217568	0.00903821	0.50145
ANGPT1	0.507661	6.84836	3.56467	0.000717733	0.0166498	-0.580951
KLRK1	0.511428	3.72449	3.53454	0.00078894	0.0175892	-0.666309
PRKCH	0.513712	5.526	3.42024	0.00112499	0.0212521	-0.985845
CTSD	0.514978	10.6409	5.25164	2.05e-06	0.000865107	4.78728
SPSB1	0.518119	8.31176	4.26448	7.13e-05	0.00501989	1.52033
TSPAN15	0.520296	5.85874	3.48098	0.000932407	0.019363	-0.816898
ADAP2	0.521802	6.7005	3.47293	0.000956003	0.0196188	-0.839403
SMAP2	0.52501	7.16437	3.61894	0.000604647	0.015378	-0.426062
P2RX7	0.529802	5.37955	3.74316	0.000406272	0.0126163	-0.0660385
ITGAM	0.530677	5.67291	3.51178	0.000847141	0.0183713	-0.730488
SERPINB9	0.532471	6.37312	4.22847	8.07e-05	0.00543765	1.40713
FERMT3	0.533637	6.9096	4.51258	3e-05	0.00321148	2.31301
BTK	0.533948	4.54255	3.6532	0.000542229	0.0142968	-0.327517
PSD3	0.536513	6.89763	4.1808	9.49e-05	0.00587633	1.25809
CORO1A	0.543759	7.10495	3.52056	0.000824206	0.018142	-0.705745
RAPGEF5	0.544381	7.23787	3.63988	0.00056573	0.0147149	-0.365902
ZNF587	0.544802	6.77237	4.05944	0.000143204	0.00725335	0.882696
RAB11FIP1	0.545507	6.04244	6.79251	5.4e-09	4.68e-05	10.2741
RASSF4	0.546722	6.13351	4.10392	0.000123262	0.00690896	1.0196
CARHSP1	0.546829	7.78568	6.31109	3.56e-08	7.81e-05	8.53181
STARD5	0.54904	5.70466	5.17783	2.69e-06	0.000972434	4.53378
MCTP2	0.553454	5.15857	3.66083	0.000529193	0.0140817	-0.305497
GAPT	0.554274	3.98681	4.1722	9.78e-05	0.00596363	1.23131
PODNL1	0.554917	6.98397	4.59151	2.27e-05	0.00287201	2.56965
KCNA3	0.556814	4.73467	3.55766	0.000733731	0.0169472	-0.60085
LCP2	0.5596	6.5763	3.37915	0.00127604	0.0226801	-1.09903
EPSTI1	0.560131	4.94712	3.59363	0.000655083	0.0158083	-0.498467
APOL6	0.560691	6.31199	4.73602	1.36e-05	0.0021537	3.04468
B3GALT2	0.565806	3.65495	4.16801	9.92e-05	0.00599755	1.21825
ARRB1	0.567909	6.20969	3.60988	0.000622255	0.0155546	-0.452009
RNASET2	0.570796	7.26469	4.48208	3.34e-05	0.00336777	2.21437
APBB1IP	0.571034	5.19443	3.70181	0.000464135	0.0133676	-0.18672
GRN	0.572734	9.61541	5.29735	1.73e-06	0.000796297	4.94489
P2RY13	0.573374	4.81247	3.7943	0.000344237	0.0114898	0.084298
NR2F2	0.578154	8.95911	5.06727	4.06e-06	0.00118626	4.15638
SELPLG	0.57877	5.62285	4.23345	7.93e-05	0.0053875	1.42276
UACA	0.582017	9.47909	5.0027	5.14e-06	0.00127268	3.93739
MARCKS	0.582071	9.07535	4.07718	0.0001349	0.00721259	0.937214
TLR1	0.586531	5.88714	3.47437	0.00095172	0.0195803	-0.83536
MX2	0.587188	5.9711	3.85545	0.000281933	0.0103084	0.265679
PIK3AP1	0.58827	6.38539	3.81715	0.00031955	0.0110051	0.151875
IL1B	0.591146	5.29407	3.41908	0.001129	0.0212582	-0.989039
COL6A3	0.591226	8.55794	4.65784	1.79e-05	0.00248532	2.7869
IFIT2	0.591451	6.98739	3.57405	0.000696847	0.0164686	-0.554288
RASSF2	0.593527	7.16527	4.68979	1.6e-05	0.00236855	2.892
COL15A1	0.594455	7.4418	3.45084	0.00102366	0.0201642	-0.900954
ARHGAP25	0.598514	5.16208	4.37525	4.86e-05	0.00421149	1.87152
CD300A	0.598737	6.08147	4.68498	1.63e-05	0.00237529	2.87616
GNG2	0.5989	5.36313	3.35523	0.00137261	0.0237921	-1.1645
FMNL3	0.599866	7.23526	4.68107	1.65e-05	0.00238257	2.86328
DENND2D	0.6016	5.78133	3.73835	0.000412631	0.0126558	-0.0801192
LOC100131541	0.602848	7.0098	3.76522	0.000378297	0.0122262	-0.00132824
TPPP3	0.606536	6.20537	4.46326	3.57e-05	0.00347665	2.15369
C15orf5	0.608941	5.0802	4.54051	2.72e-05	0.00304136	2.40357
CYTH4	0.617159	6.83558	4.02297	0.000161843	0.00768111	0.771072
KLRB1	0.617272	4.28195	3.75133	0.000395697	0.0125857	-0.0421185
LILRB1	0.617461	4.06043	4.25157	7.45e-05	0.00518461	1.47968
CXorf21	0.619962	3.48391	3.49764	0.000885313	0.0188175	-0.77021
LILRB4	0.620241	6.23217	3.91524	0.000231575	0.00930761	0.444652
OLR1	0.62102	4.1389	3.38918	0.00123748	0.0223658	-1.07148
SYTL2	0.622264	5.12994	4.32729	5.74e-05	0.0045378	1.71889
IL10RA	0.622649	6.55487	3.64866	0.000550121	0.0143737	-0.340591
ARHGAP15	0.623473	5.10723	4.03748	0.000154159	0.00745949	0.815438
SLC16A3	0.632936	7.28931	3.83588	0.000300593	0.0106704	0.207432
IL2RG	0.640068	4.38214	3.53859	0.000778979	0.017457	-0.654847
WFDC1	0.641456	7.24394	3.35929	0.00135572	0.023627	-1.1534
SLIT3	0.641767	8.08994	4.87354	8.24e-06	0.00162254	3.50256
FLI1	0.642227	6.65632	4.11197	0.000119952	0.00681289	1.04445
PAG1	0.64882	5.80777	4.22536	8.15e-05	0.00545339	1.39739
CD84	0.649101	5.31804	3.4746	0.000951058	0.0195803	-0.834733
SYK	0.650571	6.26951	3.89767	0.0002454	0.00957266	0.391887
HCLS1	0.653321	7.19827	4.38878	4.64e-05	0.00411788	1.91471
GUCY1A2	0.657483	6.04115	4.37844	4.81e-05	0.00420421	1.88168
SAMD9L	0.659037	6.34504	5.09548	3.66e-06	0.00118626	4.25239
OAS1	0.659919	6.47427	3.90487	0.00023964	0.00945623	0.4135
CD3G	0.662115	4.65128	4.05695	0.000144406	0.00725335	0.875065
ARHGAP18	0.667876	6.88333	4.05959	0.00014313	0.00725335	0.883165
GIMAP4	0.667882	5.46253	3.56656	0.000713486	0.0166498	-0.575593
HLA-B	0.669961	11.0428	3.48685	0.000915535	0.0191775	-0.800451
F2R	0.673466	8.8269	3.51879	0.000828773	0.0181826	-0.710727
KCNT2	0.678176	6.44567	3.50821	0.000856612	0.018434	-0.74051
PAPSS2	0.681095	6.76866	5.00852	5.03e-06	0.00126386	3.95708
CCDC102B	0.693247	4.36482	4.0413	0.0001522	0.00744789	0.827108
ITGB2	0.69341	7.38143	3.80722	0.00033006	0.0112331	0.122484
GPR65	0.693564	5.19929	4.16745	9.94e-05	0.00599755	1.21651
CDH11	0.696844	9.72801	4.34747	5.35e-05	0.00443596	1.783
OAS2	0.697609	5.59958	4.24873	7.53e-05	0.00519362	1.47077
PLXNC1	0.704314	6.14546	3.8177	0.000318971	0.0110051	0.15352
MNDA	0.706946	4.77236	3.89265	0.000249489	0.00962504	0.376855
FCGR2B	0.707261	6.41183	3.3691	0.0013158	0.0231978	-1.12657
IGF1	0.7303	6.76634	3.74385	0.000405377	0.0126163	-0.0640375
GUCY2E	0.731207	8.76273	5.06142	4.14e-06	0.00118626	4.13652
FOLR2	0.739461	7.58827	4.10958	0.000120925	0.0068457	1.03708
AMICA1	0.740215	5.33393	3.39061	0.00123209	0.0223492	-1.06756
TFPI	0.741109	7.59462	4.64291	1.89e-05	0.00255997	2.73787
CLEC2D	0.744784	4.8859	4.12583	0.000114454	0.00656518	1.08732
LGALS3BP	0.745016	8.89632	6.60642	1.12e-08	6.48e-05	9.59896
HCST	0.749685	6.25931	3.96081	0.000199126	0.00853828	0.582114
LY86	0.7546	5.88572	4.08871	0.000129759	0.00705478	0.972685
CD93	0.756044	7.88405	4.97122	5.77e-06	0.00135113	3.831
IGSF6	0.757006	6.40964	3.82281	0.000313706	0.0109379	0.168639
HLA-DMA	0.757977	7.1649	3.67063	0.000512888	0.0138991	-0.27717
DOCK8	0.761854	5.51399	3.982	0.000185569	0.00824261	0.646358
TMEM176A	0.763543	6.10277	3.56669	0.000713174	0.0166498	-0.575199
KAL1	0.763758	7.4863	5.35732	1.38e-06	0.000723884	5.15236
CRIP1	0.76448	8.06909	3.73765	0.000413568	0.0126577	-0.0821771
C1QB	0.789363	7.51431	3.94302	0.000211237	0.0088175	0.528339
CXCL16	0.790976	6.88713	4.48041	3.36e-05	0.00336792	2.20901
FARP1	0.793609	6.99246	5.66395	4.32e-07	0.000340543	6.22396
ANKRD22	0.796545	3.60717	3.8862	0.000254848	0.00974556	0.35752
ADAM28	0.799891	5.72965	3.37698	0.0012845	0.0227753	-1.10496
DAPK1	0.803644	6.92739	5.29839	1.72e-06	0.000796297	4.94849
CD4	0.80373	6.90433	5.0602	4.16e-06	0.00118626	4.13238
ITGA4	0.804199	5.80694	3.56672	0.000713118	0.0166498	-0.575127
NCKAP1L	0.805622	6.0911	3.60638	0.00062919	0.0155788	-0.462026
APOL1	0.815589	6.52056	5.99816	1.2e-07	0.000129917	7.40937
VSIG4	0.820398	7.17913	3.68169	0.000495057	0.0137147	-0.245134
GPR34	0.823015	3.26906	3.60746	0.000627051	0.0155788	-0.458949
FPR3	0.825876	6.42125	3.40825	0.00116722	0.0217175	-1.01896
GMFG	0.828452	6.93493	3.66667	0.000519412	0.0139671	-0.288612
C1QA	0.82927	6.7507	3.94106	0.000212614	0.00885365	0.522421
CSF1R	0.830574	6.80358	4.20217	8.83e-05	0.00568362	1.3248
ANGPT2	0.841668	7.10071	4.52677	2.86e-05	0.00313203	2.35898
LAIR1	0.853748	6.8899	4.16402	0.000100533	0.00604702	1.20583
MXRA5	0.8557	6.6572	4.57315	2.42e-05	0.0029474	2.50978
IFITM1	0.860013	7.1047	3.49347	0.000896875	0.0189832	-0.781901
TMEM130	0.868438	8.1515	6.11832	7.54e-08	0.000101908	7.83916
SLCO2B1	0.875399	6.93935	4.37027	4.94e-05	0.00421673	1.85561
TM6SF1	0.877801	6.11515	5.14339	3.06e-06	0.0010607	4.41591
ART4	0.882032	8.00139	5.1214	3.32e-06	0.00112052	4.34077
COL1A1	0.882932	10.0587	4.92891	6.74e-06	0.00144225	3.68843
ISLR	0.89944	9.51658	5.44375	9.96e-07	0.000595163	5.45263
RNASE1	0.904657	9.24036	3.43051	0.00108996	0.0208584	-0.9574
FYB	0.90928	5.52115	3.78706	0.000352428	0.0116288	0.0629523
ANK3	0.910835	6.47955	5.51285	7.68e-07	0.00049245	5.69373
IRF8	0.923361	6.59979	4.73202	1.37e-05	0.00216505	3.03144
MS4A6A	0.926784	6.91847	3.86513	0.000273126	0.0101314	0.294529
RNASE6	0.947338	5.72283	4.60573	2.16e-05	0.00277097	2.61609
2020-03-01	0.947429	6.03175	3.44048	0.00105697	0.020568	-0.92976
CASP1	0.954011	4.41735	4.27827	6.8e-05	0.00482645	1.56379
HLA-DMB	0.957562	6.36361	3.709	0.000453536	0.0132645	-0.165792
FCGR1A	0.959945	6.06588	3.69715	0.000471123	0.0134632	-0.200257
TYROBP	0.974609	8.48659	4.05173	0.000146963	0.00729407	0.859054
GZMK	0.982908	4.31663	3.76928	0.000373357	0.0121345	0.0105972
KRT18	0.985125	6.59886	3.68419	0.000491109	0.0136733	-0.237886
CLDN1	0.988276	5.46883	4.22623	8.13e-05	0.00545339	1.40012
CXCR4	0.996715	6.5137	3.3685	0.00131818	0.0232062	-1.1282
TLR7	0.99812	5.8571	5.07567	3.93e-06	0.00118626	4.18496
PTPRC	1.00122	5.74218	3.57863	0.000686846	0.0163868	-0.541234
ALOX5AP	1.01098	7.458	3.6708	0.000512594	0.0138991	-0.276651
C1QC	1.01739	7.55827	4.04704	0.000149293	0.00736808	0.844701
LCP1	1.02236	7.58479	3.53788	0.000780719	0.0174734	-0.65686
SFRP4	1.07356	8.94049	5.06425	4.1e-06	0.00118626	4.14614
CYBB	1.07459	8.50068	3.85531	0.000282064	0.0103084	0.265255
HLA-DPB1	1.09521	8.83498	3.95412	0.000203597	0.00863897	0.56189
EVI2B	1.11782	5.52795	3.9224	0.000226159	0.00918627	0.466193
LAPTM5	1.11821	8.8761	3.55547	0.00073879	0.0169929	-0.607051
MS4A4A	1.12237	4.89128	3.67025	0.000513503	0.0138991	-0.278256
C3AR1	1.1407	7.09264	4.36989	4.95e-05	0.00421673	1.85441
MFAP5	1.14593	7.97131	3.51374	0.00084195	0.018323	-0.724948
FCGR3A	1.1751	7.40947	4.30978	6.1e-05	0.0046036	1.6634
CD53	1.22395	7.65507	4.05307	0.000146303	0.00729407	0.863161
HLA-DRA	1.28	9.88258	4.49446	3.2e-05	0.00327201	2.25439
CD74	1.33511	9.51811	4.62604	2.01e-05	0.00265183	2.68255
C3	1.38988	6.92455	3.70145	0.000464664	0.0133676	-0.187753
HLA-DPA1	1.52852	9.85976	5.1861	2.61e-06	0.000963104	4.56211
CX3CR1	1.81847	6.83108	5.74489	3.18e-07	0.000289517	6.50957
