# Supplementary material for: The potential role of chemotaxis and the complement system in the formation and progression of thoracic aortic aneurysms inferred from the weighted gene coexpression network analysis
Source: J Transl Med. 2021 Feb 2;19:49. doi: 10.1186/s12967-021-02716-6 (PMC7852290; doi:10.1186/s12967-021-02716-6)
Supplement: Supplementary file 3 — Additional file 3. Table S2. Enrichment analysis on GO and KEGG gene sets among DEGs. [file 12967_2021_2716_MOESM3_ESM.xlsx]

## Sheet: Sheet1
Enrichment analysis of GO among all DEGs											Enrichment analysis of KEGG among all DEGs
ONTOLOGY	ID	Description	GeneRatio	BgRatio	pvalue	p.adjust	qvalue	geneID	Count		ID	Description	GeneRatio	BgRatio	pvalue	p.adjust	qvalue	geneID	Count
BP	GO:0007159	leukocyte cell-cell adhesion	25/223	337/18670	3.42378e-13	1.10759e-09	8.11616e-10	FERMT3/DOCK8/PAG1/KLRK1/VSIG4/CD300A/CORO1A/LILRB4/FGL2/LILRB1/SYK/SELPLG/PTPRC/ITGB2/ITGA4/IL1B/IGF1/HLA-DPB1/HLA-DPA1/HLA-DMB/NCKAP1L/FCGR2B/CX3CR1/CD74/CD4	25		hsa05150	Staphylococcus aureus infection	18/135	96/8073	1.50618e-14	2.96717e-12	2.26719e-12	SELPLG/KRT18/ITGB2/ITGAM/HLA-DRA/HLA-DPB1/HLA-DPA1/HLA-DMB/HLA-DMA/FPR3/FCGR3A/FCGR2B/FCGR1A/C3AR1/C3/C1QC/C1QB/C1QA	18
BP	GO:0002697	regulation of immune effector process	28/223	462/18670	1.71685e-12	2.777e-09	2.03492e-09	KLRK1/VSIG4/CD300A/FGL2/LILRB1/CD84/TYROBP/SYK/RBP4/PTPRJ/PTPRC/SERPINB9/P2RX7/ITGB2/ITGAM/IL1B/HLA-DMB/HLA-B/GRN/FCGR2B/CD74/C3AR1/C3/C1QC/C1QB/C1QA/BTK/ANGPT1	28		hsa05140	Leishmaniasis	13/135	77/8073	3.29855e-10	3.24907e-08	2.48259e-08	ITGB2/ITGAM/ITGA4/IL1B/HLA-DRA/HLA-DPB1/HLA-DPA1/HLA-DMB/HLA-DMA/FCGR3A/FCGR1A/CYBB/C3	13
BP	GO:0042116	macrophage activation	14/223	95/18670	6.95275e-12	6.7372e-09	4.93685e-09	IL31RA/TLR7/CD93/VSIG4/TYROBP/TLR1/SYK/PTPRC/ITGB2/ITGAM/GRN/FCGR2B/CD74/C1QA	14		hsa05152	Tuberculosis	18/135	180/8073	8.68155e-10	5.70088e-08	4.356e-08	CORO1A/TLR1/SYK/ITGB2/ITGAM/IL10RA/IL1B/HLA-DRA/HLA-DPB1/HLA-DPA1/HLA-DMB/HLA-DMA/FCGR3A/FCGR2B/FCGR1A/CTSD/CD74/C3	18
BP	GO:0070661	leukocyte proliferation	22/223	298/18670	1.06513e-11	6.7372e-09	4.93685e-09	GAPT/DOCK8/VSIG4/CD300A/CORO1A/LILRB1/TYROBP/SYK/PTPRC/P2RX7/MNDA/IL1B/IGF1/HLA-DPB1/HLA-DPA1/HLA-DMB/NCKAP1L/FCGR2B/CSF1R/CD74/CD4/BTK	22		hsa04514	Cell adhesion molecules	16/135	149/8073	2.83966e-09	1.39853e-07	1.06861e-07	NLGN1/CLDN1/SELPLG/PTPRC/ITGB2/ITGAM/ITGA9/ITGA4/HLA-DRA/HLA-DPB1/HLA-DPA1/HLA-DMB/HLA-DMA/HLA-B/CNTN1/CD4	16
BP	GO:0046651	lymphocyte proliferation	21/223	272/18670	1.37969e-11	6.7372e-09	4.93685e-09	GAPT/DOCK8/VSIG4/CD300A/CORO1A/LILRB1/TYROBP/SYK/PTPRC/P2RX7/MNDA/IL1B/IGF1/HLA-DPB1/HLA-DPA1/HLA-DMB/NCKAP1L/FCGR2B/CD74/CD4/BTK	21		hsa04145	Phagosome	15/135	152/8073	2.9236e-08	1.1519e-06	8.80158e-07	CORO1A/OLR1/ITGB2/ITGAM/HLA-DRA/HLA-DPB1/HLA-DPA1/HLA-DMB/HLA-DMA/HLA-B/FCGR3A/FCGR2B/FCGR1A/CYBB/C3	15
BP	GO:1903037	regulation of leukocyte cell-cell adhesion	22/223	304/18670	1.57623e-11	6.7372e-09	4.93685e-09	DOCK8/PAG1/KLRK1/VSIG4/CD300A/CORO1A/LILRB4/FGL2/LILRB1/SYK/PTPRC/ITGB2/ITGA4/IL1B/IGF1/HLA-DPB1/HLA-DPA1/HLA-DMB/NCKAP1L/FCGR2B/CD74/CD4	22		hsa04640	Hematopoietic cell lineage	12/135	99/8073	7.83119e-08	2.57124e-06	1.96467e-06	ITGAM/ITGA4/IL1B/HLA-DRA/HLA-DPB1/HLA-DPA1/HLA-DMB/HLA-DMA/FCGR1A/CSF1R/CD4/CD3G	12
BP	GO:0032943	mononuclear cell proliferation	21/223	274/18670	1.5852e-11	6.7372e-09	4.93685e-09	GAPT/DOCK8/VSIG4/CD300A/CORO1A/LILRB1/TYROBP/SYK/PTPRC/P2RX7/MNDA/IL1B/IGF1/HLA-DPB1/HLA-DPA1/HLA-DMB/NCKAP1L/FCGR2B/CD74/CD4/BTK	21		hsa04610	Complement and coagulation cascades	10/135	85/8073	1.31963e-06	3.71383e-05	2.83771e-05	VSIG4/TFPI/ITGB2/ITGAM/F2R/C3AR1/C3/C1QC/C1QB/C1QA	10
BP	GO:0022407	regulation of cell-cell adhesion	25/223	402/18670	1.66608e-11	6.7372e-09	4.93685e-09	FERMT3/DOCK8/PAG1/KLRK1/VSIG4/CD300A/CORO1A/LILRB4/FGL2/LILRB1/SYK/PTPRC/ITGB2/ITGA4/IL1B/IGF1/HLA-DPB1/HLA-DPA1/HLA-DMB/NCKAP1L/GCNT2/FCGR2B/CD74/CD4/ANK3	25		hsa05133	Pertussis	9/135	76/8073	4.3199e-06	0.000106377	8.12823e-05	ITGB2/ITGAM/IL1B/IRF8/CASP1/C3/C1QC/C1QB/C1QA	9
BP	GO:0050670	regulation of lymphocyte proliferation	18/223	208/18670	6.47232e-11	2.26718e-08	1.66133e-08	VSIG4/CD300A/CORO1A/LILRB1/TYROBP/SYK/PTPRC/MNDA/IL1B/IGF1/HLA-DPB1/HLA-DPA1/HLA-DMB/NCKAP1L/FCGR2B/CD74/CD4/BTK	18		hsa05332	Graft-versus-host disease	7/135	42/8073	5.18163e-06	0.00011342	8.66635e-05	IL1B/HLA-DRA/HLA-DPB1/HLA-DPA1/HLA-DMB/HLA-DMA/HLA-B	7
BP	GO:0032944	regulation of mononuclear cell proliferation	18/223	209/18670	7.00827e-11	2.26718e-08	1.66133e-08	VSIG4/CD300A/CORO1A/LILRB1/TYROBP/SYK/PTPRC/MNDA/IL1B/IGF1/HLA-DPB1/HLA-DPA1/HLA-DMB/NCKAP1L/FCGR2B/CD74/CD4/BTK	18		hsa04940	Type I diabetes mellitus	7/135	43/8073	6.10361e-06	0.000120241	9.18753e-05	IL1B/HLA-DRA/HLA-DPB1/HLA-DPA1/HLA-DMB/HLA-DMA/HLA-B	7
CC	GO:0042611	MHC protein complex	7/232	25/19717	1.14495e-08	2.80739e-06	2.00494e-06	HLA-DRA/HLA-DPB1/HLA-DPA1/HLA-DMB/HLA-DMA/HLA-B/CD74	7		hsa04380	Osteoclast differentiation	11/135	128/8073	8.75068e-06	0.000156717	0.000119746	LILRB4/LILRB1/TYROBP/SYK/LCP2/IL1B/FCGR3A/FCGR2B/FCGR1A/CSF1R/BTK	11
CC	GO:0042613	MHC class II protein complex	6/232	16/19717	1.8054e-08	2.80739e-06	2.00494e-06	HLA-DRA/HLA-DPB1/HLA-DPA1/HLA-DMB/HLA-DMA/CD74	6		hsa04672	Intestinal immune network for IgA production	7/135	49/8073	1.49673e-05	0.000236838	0.000180966	CXCR4/ITGA4/HLA-DRA/HLA-DPB1/HLA-DPA1/HLA-DMB/HLA-DMA	7
CC	GO:0045121	membrane raft	18/232	315/19717	3.90739e-08	3.18821e-06	2.2769e-06	PAG1/SORBS1/TLR1/TFPI/SELPLG/PTPRC/OLR1/LCP2/KCNA3/ITGB2/ITGAM/F2R/CTSD/CNTN1/CD4/BTK/ATP1A2/ANGPT1	18		hsa05322	Systemic lupus erythematosus	11/135	136/8073	1.56289e-05	0.000236838	0.000180966	HLA-DRA/HLA-DPB1/HLA-DPA1/HLA-DMB/HLA-DMA/FCGR3A/FCGR1A/C3/C1QC/C1QB/C1QA	11
CC	GO:0098857	membrane microdomain	18/232	316/19717	4.10059e-08	3.18821e-06	2.2769e-06	PAG1/SORBS1/TLR1/TFPI/SELPLG/PTPRC/OLR1/LCP2/KCNA3/ITGB2/ITGAM/F2R/CTSD/CNTN1/CD4/BTK/ATP1A2/ANGPT1	18		hsa05330	Allograft rejection	6/135	38/8073	3.47903e-05	0.000489549	0.000374061	HLA-DRA/HLA-DPB1/HLA-DPA1/HLA-DMB/HLA-DMA/HLA-B	6
CC	GO:0098589	membrane region	18/232	328/19717	7.2119e-08	4.4858e-06	3.2036e-06	PAG1/SORBS1/TLR1/TFPI/SELPLG/PTPRC/OLR1/LCP2/KCNA3/ITGB2/ITGAM/F2R/CTSD/CNTN1/CD4/BTK/ATP1A2/ANGPT1	18		hsa04612	Antigen processing and presentation	8/135	78/8073	4.35322e-05	0.000571723	0.00043685	HLA-DRA/HLA-DPB1/HLA-DPA1/HLA-DMB/HLA-DMA/HLA-B/CD74/CD4	8
CC	GO:0009897	external side of plasma membrane	18/232	393/19717	1.02965e-06	5.33703e-05	3.81152e-05	IL31RA/KLRK1/NLGN1/LILRB1/CXCR4/PTPRC/P2RX7/ITGB2/ITGAM/IL2RG/HLA-B/FOLR2/FCGR3A/FCGR2B/CX3CR1/CD74/CD4/CD3G	18		hsa05416	Viral myocarditis	7/135	60/8073	5.77534e-05	0.000711089	0.000543338	ITGB2/HLA-DRA/HLA-DPB1/HLA-DPA1/HLA-DMB/HLA-DMA/HLA-B	7
CC	GO:0035579	specific granule membrane	9/232	91/19717	1.25599e-06	5.56681e-05	3.97562e-05	CD93/PTPRJ/OLR1/LAIR1/ITGB2/ITGAM/CYBB/CD53/C3AR1	9		hsa04659	Th17 cell differentiation	9/135	107/8073	7.02085e-05	0.000813592	0.00062166	IL2RG/IL1B/HLA-DRA/HLA-DPB1/HLA-DPA1/HLA-DMB/HLA-DMA/CD4/CD3G	9
CC	GO:0008305	integrin complex	6/232	31/19717	1.43198e-06	5.56681e-05	3.97562e-05	NPNT/ITGA10/ITGB2/ITGAM/ITGA9/ITGA4	6		hsa05321	Inflammatory bowel disease	7/135	65/8073	9.7128e-05	0.00106301	0.00081224	IL2RG/IL1B/HLA-DRA/HLA-DPB1/HLA-DPA1/HLA-DMB/HLA-DMA	7
CC	GO:0070821	tertiary granule membrane	8/232	73/19717	2.26693e-06	7.83352e-05	5.59442e-05	CD93/CD300A/OLR1/LAIR1/ITGB2/ITGAM/CYBB/CD53	8		hsa05164	Influenza A	11/135	171/8073	0.000128809	0.00133555	0.00102048	TLR7/OAS2/OAS1/MX2/IL1B/HLA-DRA/HLA-DPB1/HLA-DPA1/HLA-DMB/HLA-DMA/CASP1	11
CC	GO:0098636	protein complex involved in cell adhesion	6/232	34/19717	2.53964e-06	7.89829e-05	5.64068e-05	NPNT/ITGA10/ITGB2/ITGAM/ITGA9/ITGA4	6		hsa04658	Th1 and Th2 cell differentiation	8/135	92/8073	0.000142052	0.00136422	0.00104239	IL2RG/HLA-DRA/HLA-DPB1/HLA-DPA1/HLA-DMB/HLA-DMA/CD4/CD3G	8
MF	GO:0140375	immune receptor activity	13/224	128/17696	8.87506e-09	3.90503e-06	3.26976e-06	IL31RA/KLRK1/LILRB1/CXCR4/IL10RA/IL2RG/HLA-DRA/HLA-DPA1/FCGR2B/CX3CR1/CD74/CD4/C3AR1	13		hsa05310	Asthma	5/135	31/8073	0.000145424	0.00136422	0.00104239	HLA-DRA/HLA-DPB1/HLA-DPA1/HLA-DMB/HLA-DMA	5
MF	GO:0050839	cell adhesion molecule binding	20/224	499/17696	5.86956e-06	0.0012913	0.00108123	NPNT/ARHGAP18/FERMT3/TES/NLGN1/NDRG1/PROM1/SYK/PTPRJ/PTPRD/LCP1/KRT18/ITGB2/ITGA4/IL1B/IGF1/CDH11/CDH8/ANK3/ACTN2	20		hsa05323	Rheumatoid arthritis	8/135	93/8073	0.000153262	0.00137239	0.00104863	ITGB2/IL1B/HLA-DRA/HLA-DPB1/HLA-DPA1/HLA-DMB/HLA-DMA/ANGPT1	8
MF	GO:0033218	amide binding	16/224	356/17696	1.28932e-05	0.00147731	0.00123698	TRHDE/NLGN1/TLR1/ITGB2/ITGAM/HLA-DRA/HLA-DPB1/HLA-DPA1/HLA-B/NPBWR1/FOLR2/FCGR2B/CRIP1/CD74/C1QA/ACADL	16		hsa05320	Autoimmune thyroid disease	6/135	53/8073	0.000235592	0.0020179	0.00154186	HLA-DRA/HLA-DPB1/HLA-DPA1/HLA-DMB/HLA-DMA/HLA-B	6
MF	GO:0023023	MHC protein complex binding	5/224	25/17696	1.34301e-05	0.00147731	0.00123698	LILRB1/HLA-DRA/HLA-DMB/HLA-DMA/CD74	5		hsa04662	B cell receptor signaling pathway	7/135	82/8073	0.000419083	0.00343997	0.00262846	PIK3AP1/LILRB4/LILRB1/IFITM1/SYK/FCGR2B/BTK	7
MF	GO:0042277	peptide binding	14/224	295/17696	2.49456e-05	0.00219521	0.0018381	TRHDE/NLGN1/TLR1/ITGB2/ITGAM/HLA-DRA/HLA-DPB1/HLA-DPA1/HLA-B/NPBWR1/FCGR2B/CRIP1/CD74/C1QA	14		hsa05169	Epstein-Barr virus infection	11/135	202/8073	0.000546101	0.00430328	0.0032881	SYK/OAS2/OAS1/HLA-DRA/HLA-DPB1/HLA-DPA1/HLA-DMB/HLA-DMA/HLA-B/CD3G/BTK	11
MF	GO:0001846	opsonin binding	4/224	15/17696	3.05778e-05	0.00222015	0.00185898	CD93/VSIG4/ITGB2/ITGAM	4		hsa04611	Platelet activation	8/135	124/8073	0.00107461	0.00814225	0.00622144	FERMT3/APBB1IP/SYK/LCP2/GUCY1A2/F2R/COL1A1/BTK	8
MF	GO:0019955	cytokine binding	9/224	128/17696	3.67738e-05	0.00222015	0.00185898	IL31RA/CXCR4/ITGA4/IL10RA/IL2RG/CX3CR1/CSF1R/CD74/CD4	9		hsa04650	Natural killer cell mediated cytotoxicity	8/135	131/8073	0.00153164	0.0111753	0.00853894	KLRK1/HCST/TYROBP/SYK/LCP2/ITGB2/HLA-B/FCGR3A	8
MF	GO:0023026	MHC class II protein complex binding	4/224	16/17696	4.03664e-05	0.00222015	0.00185898	HLA-DRA/HLA-DMB/HLA-DMA/CD74	4		hsa05162	Measles	8/135	139/8073	0.00223	0.0156897	0.0119884	TLR7/OAS2/OAS1/MX2/IL2RG/IL1B/FCGR2B/CD3G	8
MF	GO:0001848	complement binding	4/224	21/17696	0.000126304	0.00617489	0.00517036	CD93/VSIG4/ITGB2/ITGAM	4		hsa04151	PI3K-Akt signaling pathway	14/135	354/8073	0.00231169	0.0157035	0.011999	PIK3AP1/GNG2/ITGA10/SYK/ITGA9/ITGA4/IL2RG/IGF1/F2R/CSF1R/COL6A3/COL1A1/ANGPT2/ANGPT1	14
MF	GO:0004896	cytokine receptor activity	7/224	96/17696	0.000217558	0.00863872	0.00723338	IL31RA/CXCR4/IL10RA/IL2RG/CX3CR1/CD74/CD4	7		hsa05134	Legionellosis	5/135	57/8073	0.00253225	0.0166284	0.0127057	ITGB2/ITGAM/IL1B/CASP1/C3	5
