# Supplementary material for: The potential role of chemotaxis and the complement system in the formation and progression of thoracic aortic aneurysms inferred from the weighted gene coexpression network analysis
Source: J Transl Med. 2021 Feb 2;19:49. doi: 10.1186/s12967-021-02716-6 (PMC7852290; doi:10.1186/s12967-021-02716-6)
Supplement: Supplementary file 4 — Additional file 4. Table S3. Summary of the 2D-PCA among all genes and DEGs. [file 12967_2021_2716_MOESM4_ESM.xlsx]

## Sheet: Sheet1
Summary of 2D-PCA among all genes						Summary of 2D-PCA among DEGs
	Standard deviation	Proportion of Variance	Cumulative Proportion			Standard deviation	Proportion of Variance	Cumulative Proportion
PC1	65.0492	0.24426	0.24426		PC1	11.9671	0.55942	0.55942
PC2	40.6772	0.09552	0.33978		PC2	5.11386	0.10215	0.66158
PC3	38.0987	0.08379	0.42357		PC3	3.55105	0.04926	0.71083
PC4	33.0412	0.06302	0.48659		PC4	3.22349	0.04059	0.75142
PC5	26.4738	0.04046	0.52705		PC5	2.37408	0.02202	0.77344
PC6	24.309	0.03411	0.56116		PC6	2.24455	0.01968	0.79312
PC7	22.372	0.02889	0.59006		PC7	2.09034	0.01707	0.81019
PC8	19.4511	0.02184	0.6119		PC8	1.97304	0.01521	0.8254
PC9	17.8324	0.01836	0.63025		PC9	1.77845	0.01236	0.83775
PC10	17.4002	0.01748	0.64773		PC10	1.73513	0.01176	0.84951
PC11	16.5252	0.01576	0.6635		PC11	1.57324	0.00967	0.85918
PC12	15.8603	0.01452	0.67802		PC12	1.55424	0.00944	0.86862
PC13	15.1847	0.01331	0.69133		PC13	1.41076	0.00777	0.87639
PC14	14.7024	0.01248	0.70381		PC14	1.39273	0.00758	0.88397
PC15	14.0287	0.01136	0.71517		PC15	1.36806	0.00731	0.89128
PC16	13.8524	0.01108	0.72624		PC16	1.31893	0.0068	0.89807
PC17	13.4227	0.0104	0.73664		PC17	1.26119	0.00621	0.90429
PC18	13.0072	0.00977	0.74641		PC18	1.20504	0.00567	0.90996
PC19	12.9033	0.00961	0.75602		PC19	1.19587	0.00559	0.91554
PC20	12.6879	0.00929	0.76532		PC20	1.14189	0.00509	0.92064
PC21	12.4227	0.00891	0.77422		PC21	1.11397	0.00485	0.92549
PC22	12.0287	0.00835	0.78258		PC22	1.10298	0.00475	0.93024
PC23	11.9655	0.00826	0.79084		PC23	1.05237	0.00433	0.93456
PC24	11.82	0.00807	0.79891		PC24	0.996811	0.00388	0.93844
PC25	11.6831	0.00788	0.80679		PC25	0.968842	0.00367	0.94211
PC26	11.5748	0.00773	0.81452		PC26	0.95735	0.00358	0.94569
PC27	11.49	0.00762	0.82214		PC27	0.932386	0.0034	0.94909
PC28	11.3023	0.00737	0.82951		PC28	0.914635	0.00327	0.95236
PC29	11.1991	0.00724	0.83675		PC29	0.901866	0.00318	0.95553
PC30	11.0957	0.00711	0.84386		PC30	0.873994	0.00298	0.95852
PC31	11.0351	0.00703	0.85089		PC31	0.862244	0.0029	0.96142
PC32	10.9466	0.00692	0.85781		PC32	0.825028	0.00266	0.96408
PC33	10.8754	0.00683	0.86464		PC33	0.798911	0.00249	0.96657
PC34	10.79	0.00672	0.87136		PC34	0.784372	0.0024	0.96898
PC35	10.6227	0.00651	0.87787		PC35	0.766881	0.0023	0.97127
PC36	10.5805	0.00646	0.88433		PC36	0.751726	0.00221	0.97348
PC37	10.46	0.00632	0.89065		PC37	0.718152	0.00201	0.9755
PC38	10.3948	0.00624	0.89689		PC38	0.706689	0.00195	0.97745
PC39	10.2933	0.00612	0.903		PC39	0.672503	0.00177	0.97921
PC40	10.1678	0.00597	0.90897		PC40	0.648085	0.00164	0.98085
PC41	10.0955	0.00588	0.91485		PC41	0.636371	0.00158	0.98244
PC42	10.0801	0.00587	0.92072		PC42	0.631226	0.00156	0.98399
PC43	10.0061	0.00578	0.9265		PC43	0.604198	0.00143	0.98542
PC44	9.83919	0.00559	0.93209		PC44	0.597592	0.00139	0.98681
PC45	9.77005	0.00551	0.9376		PC45	0.58339	0.00133	0.98814
PC46	9.62662	0.00535	0.94295		PC46	0.578689	0.00131	0.98945
PC47	9.51788	0.00523	0.94818		PC47	0.569147	0.00127	0.99072
PC48	9.45786	0.00516	0.95334		PC48	0.542132	0.00115	0.99186
PC49	9.44192	0.00515	0.95849		PC49	0.528538	0.00109	0.99295
PC50	9.36163	0.00506	0.96355		PC50	0.513753	0.00103	0.99399
PC51	9.30569	0.005	0.96855		PC51	0.495097	0.00096	0.99494
PC52	9.16921	0.00485	0.9734		PC52	0.484758	0.00092	0.99586
PC53	9.05105	0.00473	0.97813		PC53	0.472857	0.00087	0.99673
PC54	8.95735	0.00463	0.98276		PC54	0.444539	0.00077	0.99751
PC55	8.89923	0.00457	0.98733		PC55	0.436384	0.00074	0.99825
PC56	8.65842	0.00433	0.99166		PC56	0.418612	0.00068	0.99894
PC57	8.57136	0.00424	0.9959		PC57	0.373537	0.00055	0.99948
PC58	8.42751	0.0041	1		PC58	0.364784	0.00052	1
PC59	1.61e-13	0	1		PC59	6.38e-15	0	1
