# Supplementary material for: The potential role of chemotaxis and the complement system in the formation and progression of thoracic aortic aneurysms inferred from the weighted gene coexpression network analysis
Source: J Transl Med. 2021 Feb 2;19:49. doi: 10.1186/s12967-021-02716-6 (PMC7852290; doi:10.1186/s12967-021-02716-6)
Supplement: Supplementary file 5 — Additional file 5. Table S4. List of genes in the four modules. [file 12967_2021_2716_MOESM5_ESM.xlsx]

## Sheet: Sheet1
Turquoise	Blue	Brown	Grey
ABCA1	ACAN	ABCA10	ACTB
ABCG2	ACAT2	ABCA6	ADSSL1
ACADL	ACTC1	ABCA8	AGT
ACP5	ACTG2	ABCA9	AIF1L
ACPL2	ACTN2	ABCC9	AKR1C1
ACSL5	ADAMTS1	ABI3BP	ALOX12
ACSM2B	ADHFE1	ADIPOQ	ANAPC11
ADAM23	AHSA2	AKAP5	APIP
ADAM28	AKR1C2	AOX1	APOB48R
ADAM32	ALDH1A1	APOD	ARMC9
ADAM6	ALDH1A2	APOLD1	ARPC1A
ADAMDEC1	ANAPC10	ARHGEF26	ARPP21
ADAMTS5	ANGPT1	ATF3	ATAD3C
ADAMTS6	ANGPT2	ATRNL1	ATF1
ADAMTS8	ANGPTL1	AVEN	ATP5L2
ADAMTS9	ANKRD1	BNC2	B4GALT1
ADAP2	ARHGAP24	BTG2	BANF1
ADCY5	ARHGDIB	C1orf110	BHLHA15
ADORA3	ARHGEF6	C21orf82	BLOC1S1
ADRA2C	ARNTL	C5orf46	C10orf107
AGAP11	ARSJ	C5orf54	C11orf48
AHNAK2	ATP1B1	C7	C13orf15
AIF1	ATP1B3	C8orf4	C18orf12
AKAP1	BAI3	CCL14-CCL15	C3orf14
AKAP9	BAMBI	CCL21	C4orf31
AKR1C3	BDH2	CD34	C5orf13
AKTIP	BHLHE41	CD36	CCDC144NL
ALDH1B1	BLID	CD55	CCDC23
ALG1L	BMP4	CDH13	CCRL2
ALOX5	BRD4	CDH2	CDH19
ALOX5AP	BST2	CDH5	CHRM4
AMICA1	BVES	CDON	CHST1
AMIGO2	C1orf51	CFD	COMMD6
ANAPC2	C21orf7	CFI	CPN1
ANGPTL7	C2orf40	CHRDL1	CSAG1
ANK3	C3orf52	CLIC5	CSH1
ANKRD22	C3orf59	COL4A1	CST4
ANKRD36B	C5orf53	COL4A2	CT45A5
ANO1	C7orf54	COL8A1	CXCL5
ANO5	C9orf16	CRISPLD2	CYP2A6
ANXA3	CACNB2	CSGALNACT1	CYP4A22
AOAH	CATSPERB	CSPG4	DNAJC8
AOC3	CBWD3	CTGF	DNAJC9
APBB1IP	CCDC126	CTNNAL1	DNM1L
APCDD1	CCDC3	CXCL14	DNM1P41
APLN	CCDC69	CXorf36	EGLN3
APOB	CCRL1	CYYR1	EIF2S2
APOE	CDCA7L	DPP4	EIF4B
APOL1	CDH11	DUSP1	ERAP2
APOL6	CDH8	EDNRB	FAM133B
AQP9	CFH	EGR1	FAM156A
AR	CHML	ELN	FAM182A
ARAP2	CHN1	ELTD1	FAM26D
ARHGAP15	CISD1	EMCN	FAM58A
ARHGAP18	CMAH	EPHA3	FAM83D
ARHGAP25	CNTN4	F3	FCER1A
ARHGAP29	COLEC12	F8	FKSG43
ARHGEF3	COMMD8	FABP4	FKSG83
ARL15	COMP	FAM13C	FLJ11710
ARL17A	COPS4	FAM180A	FLJ20444
ARL4C	CRIP1	FAM46C	FLJ33360
ARRB1	CRIPAK	FBLN1	FLJ38717
ARRB2	CSF3	FBXO32	FOXD4L3
ARRDC3	CSRNP3	FGF1	GAP43
ARSE	CTNNA3	FHL1	GJA5
ART4	CXCL12	FLRT2	GNAO1
ASAM	CYB5R4	FLT1	GPR12
ATAD2B	CYP2F1	FOS	GPR128
ATP1A2	CYP4F11	FOSB	GPR22
ATP2B1	CYR61	FXYD6	GPR31
ATP8A2	DGKI	G0S2	GSTA2
B3GALT2	DHCR24	GEM	GSTM1
B3GALTL	DIAPH3	GFRA1	GSTM5
B3GNT5	DNAH14	GIMAP5	GSTT1
BAG2	DNAJB4	GIMAP6	GSTTP1
BANK1	DPT	GIMAP8	GTF2H5
BARD1	E2F6	GJA1	GUSBP4
BCAP29	EDNRA	GNG11	GYPE
BCAT1	EEF1E1	GPR21	HBCBP
BDNF	EIF4E	GPRC5B	HIST1H2BC
BEX2	ENPP2	GPX3	HIST1H2BK
BHLHE40	ERRFI1	GREM1	HIST1H2BO
BIRC3	ETV1	HMCN1	HIST1H3A
BMP2K	FABP3	HP	HLA-DRB1
BMPR1B	FAM108A1	HPR	HLA-DRB5
BNIP3	FAM127A	HRCT1	HTR2A
BTC	FAM150B	ID1	IFNA17
BTK	FAM174A	IER2	IFNA6
BTN3A1	FAM177A1	IGF2	IL28A
BTN3A2	FAM59A	IGFBP4	ITIH5
BTN3A3	FAM69A	ITGA11	ITM2A
C10orf10	FILIP1	ITGA8	JAKMIP2
C10orf118	FLJ34690	ITGB3	KHK
C10orf12	FLJ42393	ITLN1	KRT17
C12orf35	FLNC	JUNB	KRTAP15-1
C12orf5	FOXS1	KCNA5	KRTAP21-1
C12orf75	FRY	KDR	KRTAP5-2
C13orf18	FST	KIT	KRTAP5-6
C13orf33	FZD3	KLF4	KRTAP6-3
C14orf106	GALNT5	LDB2	KRTAP9-3
C14orf37	GAS6	LEPR	LBP
C15orf5	GCFC1	LGI1	LCE2D
C17orf87	GCNT1	LHFPL1	LCE3D
C1GALT1	GCNT2	LRRC6	LHB
C1QA	GCNT4	LYVE1	LLPH
C1QB	GJC1	MAMDC2	LOC100129503
C1QC	GOLGA8A	MCAM	LOC100132099
C1QTNF7	GOLGA8B	MEOX2	LOC100134868
C1R	GPC3	MGST1	LOC284861
C1S	GPX8	MMRN1	LOC92973
C1orf162	GTF3C6	MT1A	LOX
C2	HAPLN1	MT1M	LPA
C21orf96	HBB	MYCT1	LRRC17
C3	HEYL	MYLIP	LRRN3
C3AR1	HIBCH	MYOZ1	LSM3
C3orf19	HINT1	NALCN	LYRM5
C4B	HIST1H2AC	NEBL	MAB21L2
C5AR1	HIST1H2BF	NOSTRIN	MATN2
C5orf23	HIST2H2BE	NOV	MC4R
C6orf115	HMGCR	NR4A1	MCART1
C6orf192	HMGCS1	NR4A2	MGC72080
C7orf25	HMGN2	NR4A3	MGC87042
C7orf68	HSD17B7P2	NRN1	MMP23B
C8orf34	HSPA1A	PALMD	MRPS17
C8orf84	IGF1R	PCDH10	MT1IP
C9orf96	IGFBP5	PDGFRL	MT1JP
CA12	IGHMBP2	PDK4	MT1L
CAB39L	IGSF10	PI16	MT1X
CABLES1	IL31RA	PIK3R3	MYCBPAP
CALCRL	INSIG1	PLA2G2A	NCALD
CAPG	ISLR	PLAT	NCRNA00152
CARTPT	ITGA5	PLVAP	NCRNA00183
CASP1	ITGA7	POM121L9P	NEU4
CASP12	ITIH4	PRG4	NOG
CASQ1	ITM2C	PRKAA2	NOTCH3
CASQ2	JAM2	PRKAR2B	NPIPL3
CCDC102B	JUN	PRKCH	NQO1
CCDC109B	KAL1	PRR16	NXF2
CCDC144B	KCNA1	PRSS3	OCM2
CCDC68	KCNE4	PRSS35	OR10A2
CCDC80	KCNT2	PTGDS	OR10G8
CCDC88A	KDELR3	PTGFR	OR10G9
CCL13	KIAA0907	PTPRB	OR10H1
CCL18	KIAA1109	RARRES1	OR1D2
CCL19	KIAA1147	RBP7	OR1M1
CCL2	KIAA1324L	RGL1	OR1N1
CCL4	KLHL23	RIPK4	OR1S2
CCL5	KRTAP5-3	RNF122	OR2L3
CCL8	LCN12	RSPO3	OR2T12
CCR1	LDLR	S100A12	OR3A3
CCR2	LIPH	S100A8	OR4D10
CD14	LOC100131826	S1PR1	OR4M2
CD163	LOC100132686	SCN7A	OR4N2
CD163L1	LOC100133299	SEMA3A	OR4N4
CD180	LOC100506975	SERPINE1	OR52B4
CD2	LOC147727	SGIP1	OR52H1
CD209	LOC283174	SHC4	OR52I2
CD226	LOC286161	SLC14A1	OR52W1
CD24	LOC445341	SLC24A3	OR56A1
CD27	LOC641298	SLC2A1	OR56A3
CD28	LOC654433	SLC39A8	OR5AK2
CD300A	LOH3CR2A	SLC40A1	OSTBETA
CD37	LPHN3	SLC5A3	PDZK1
CD3D	LRRN1	SLCO2A1	PHC1
CD3E	LSM5	SLIT2	POM121
CD3G	LSP1	SNRPN	PRH1
CD4	LY6E	SOCS3	PRR23C
CD48	LY6G5B	SORBS2	PRY
CD52	LYPLA2	SPINK1	PTN
CD53	LYPLAL1	STEAP4	RAP1B
CD68	MACF1	SYT4	RASA4
CD69	MAP2	TGFB2	RBM43
CD74	MARCH2	TGFBR3	RBMY1F
CD79A	MARK1	TIMP3	RNASE3
CD80	MASP1	TLL1	RPL23AP32
CD84	MDM4	TM4SF18	RPL4
CD86	MERTK	TNFRSF11B	RPS11
CD93	MFAP3L	TNFRSF12A	RPS15A
CD96	MFAP5	TRPC4	RPS2
CDK11A	MGAT4C	TSHZ2	RPS27L
CDO1	MGC10814	TSPAN7	RPSAP58
CDR1	MICALCL	VCL	RRAD
CECR1	MIF	VWF	RSPO2
CHAC1	MLF1	WDR19	RTN4RL1
CHI3L1	MMP2	ZFP36	SDHC
CHI3L2	MTHFD2	ZFP36L1	SDHD
CHIT1	MUSTN1	ZNF521	SERTAD4
CHMP4C	MYL2		SF3B5
CHORDC1	NAF1		SGCG
CHRM3	NBEAL1		SLITRK1
CKAP2	NCRNA00260		SLITRK4
CKLF	NDUFA1		SMR3A
CKMT2	NDUFA4		SSX5
CLDN1	NDUFB6		STAP1
CLEC18C	NEDD9		STX11
CLEC2B	NELL2		SUMO1P3
CLEC2D	NEXN		TAF1A
CLEC3A	NFIL3		TAL2
CLEC4A	NPY1R		TAS2R1
CLEC5A	NPY5R		TAS2R13
CLEC7A	NSUN5P2		TAS2R31
CLIC2	NT5DC3		TAS2R39
CLU	NTF3		TAS2R4
CNN1	NUAK1		TAS2R50
CNTN1	OCLM		TAS2R9
COL12A1	OMD		TCEAL6
COL15A1	OR1D5		TGIF2LY
COL1A1	OR1E1		THOC7
COL21A1	ORMDL1		TMC7
COL4A3	PARM1		TUBA1B
COL6A3	PART1		TUBA3C
CORO1A	PCDH20		TUBA3E
CP	PCDHB11		TUBB4Q
CPA3	PCDHB13		UBQLN4
CPAMD8	PCDHB14		ZFHX4
CPM	PCDHB15		ZMAT1
CPNE4	PCDHB3		ZNF658
CPVL	PCDHB4		ZSCAN20
CR1	PCDHB6
CRABP2	PDE3B
CRISPLD1	PDE4D
CRTAC1	PDZD2
CSF1R	PER3
CSH2	PFDN5
CST6	PHKA1
CTPS	PHOSPHO2
CTSB	PIP5K1A
CTSC	PIP5K1B
CTSH	PLEKHA3
CTSK	PLEKHH2
CTSS	PMS2CL
CX3CR1	PNPLA8
CXADR	PODNL1
CXCL1	PPP2R3A
CXCL10	PREX2
CXCL11	PROM1
CXCL13	PSAT1
CXCL16	PSD3
CXCL9	PSME2
CXCR4	PTBP2
CXorf21	PTGER3
CYBB	PTPLA
CYP1B1	PTPRO
CYSLTR1	PYROXD1
CYTH4	RAI14
CYTL1	RAP2A
CYorf15B	RASD2
DAB2	RASSF2
DAPK1	RCN3
DCLK1	REEP1
DCN	RGS17
DDIT4	RGS2
DDIT4L	RHOB
DDX3Y	RPL11
DDX60	RPL21P44
DENND2D	RPL22
DEPDC6	RPL35
DES	RPS24
DLEU2	RPS29
DMD	RPS4X
DMXL2	RPSA
DND1	RWDD4
DOCK10	RYR2
DOCK2	RYR3
DOCK4	S100A13
DOCK8	SACS
DOK3	SATB1
DPH3	SBDS
DPPA3	SC4MOL
DPYD	SCG2
DSC2	SCGB3A2
DSC3	SCML1
DSP	SCN3A
DTX3L	SEMA3C
DUSP26	SEMA3D
DUSP5P	SEMA3E
DYNLL1	SERAC1
DYSFIP1	SERPINI1
EAF2	SFT2D1
EHD3	SGCD
EIF1AX	SGMS2
EIF1AY	SLC16A1
EIF4A1	SLC19A2
EIF5B	SLC20A2
ELMO1	SLC25A33
EMB	SLC36A4
EMILIN2	SLC4A2
EMP1	SLC7A11
ENG	SLFN13
ENPP1	SLPI
ENPP4	SNRPA1
ENPP5	SNRPF
ENTPD1	SPOCK1
EPB41L3	SPRY1
EPHA4	SPRY4
EPSTI1	SPSB1
ERAP1	SQLE
ERP27	SRSF10
ERV3	SSBP3
ESAM	SSBP4
EVI2A	ST13P4
EVI2B	ST3GAL6
F13A1	ST8SIA1
F2R	STARD4
F2RL2	STK38L
FAHD2A	SYNC
FAM105A	SYNE2
FAM18B1	SYT12
FAM19A2	TAF13
FAM49B	TAS2R20
FAM86C	TAS2R41
FAM96A	TAS2R46
FAP	TASP1
FAR2	TBX20
FARP1	TC2N
FBP1	TES
FCER1G	TEX9
FCGBP	TFRC
FCGR1A	TGM2
FCGR2A	THSD4
FCGR2B	THY1
FCGR3A	THYN1
FCHO2	TMEM130
FERMT3	TMEM144
FGD6	TMEM14E
FGF14	TMEM161B
FGF7	TMEM204
FGFR2	TMSB10
FHL5	TRHDE
FIBIN	TRIM36
FKBP5	TSC22D3
FLI1	TSPAN8
FLJ16171	USP53
FMNL3	UTP15
FMO3	VGLL3
FOLR2	VLDLR
FOXP2	XG
FP6628	ZNF618
FPR1	ZNF654
FPR3	ZNF711
FRAS1
FREM1
FRK
FRMD3
FRZB
FXYD1
FYB
GABRA4
GABRR1
GAD1
GALM
GALNT13
GALNTL2
GAPT
GAS2L3
GATM
GBP1
GBP3
GBP4
GBP5
GCA
GCC2
GEN1
GGTA1
GIMAP2
GIMAP4
GIMAP7
GLDN
GLRB
GLRX
GMFG
GNG2
GOLGA4
GOLGA6L1
GPC6
GPLD1
GPM6B
GPR116
GPR141
GPR174
GPR183
GPR34
GPR37
GPR63
GPR65
GPRC5A
GPRIN3
GRAP
GREB1L
GRIA1
GRIA2
GRK5
GRN
GSG1L
GUCY1A2
GUCY2E
GZMA
GZMB
GZMK
HAS2
HAVCR2
HCK
HCLS1
HCP5
HCST
HEATR5A
HERC6
HES1
HEY2
HGF
HHLA3
HIF1A
HIGD2A
HIST1H1A
HIST1H1C
HIST1H1E
HIST1H2AE
HIST1H2BE
HIST1H2BG
HIST1H3B
HIST1H3C
HIST1H3I
HIST1H4B
HIST1H4C
HIST1H4D
HIST1H4E
HIST1H4L
HIST2H2AB
HIST3H2BB
HLA-B
HLA-DMA
HLA-DMB
HLA-DOB
HLA-DPA1
HLA-DPB1
HLA-DQA2
HLA-DRA
HLF
HMGN1
HMOX1
HOXA2
HPGDS
HPSE2
HSPA4L
HSPB7
HSPB8
HSPE1
HTR1A
HTR2B
HTR4
ICAM1
IFI16
IFI27
IFI30
IFI44
IFI44L
IFI6
IFIT1
IFIT2
IFIT3
IFITM1
IFITM3
IGF1
IGFBP2
IGFBP3
IGJ
IGK@
IGLV6-57
IGSF6
IGSF9B
IKZF3
IL10RA
IL13RA2
IL18
IL1B
IL1R1
IL2RA
IL2RG
IL32
IL7R
IL8
INHBA
INMT
INPP5D
IQGAP2
IRF8
ITGA10
ITGA2
ITGA4
ITGA6
ITGA9
ITGAM
ITGAX
ITGB2
ITGB3BP
ITIH3
ITK
ITPR2
KALRN
KCNA3
KCNA6
KCNAB1
KCNJ3
KCNK17
KCNMA1
KCNQ5
KIAA0232
KIAA1199
KIAA1274
KIR2DL2
KITLG
KLF10
KLF15
KLHL13
KLHL6
KLRB1
KLRG1
KLRK1
KRT14
KRT16
KRT18
KRT33A
KRTAP10-1
KRTAP10-12
KRTAP10-7
KRTAP19-1
KRTAP23-1
KRTAP6-1
KYNU
LAIR1
LAMA2
LAMA4
LAPTM5
LCE1D
LCE1F
LCE3A
LCE4A
LCE5A
LCP1
LCP2
LDOC1
LEFTY2
LGALS3BP
LGI2
LGMN
LGR5
LGR6
LILRB1
LILRB4
LIPA
LMO3
LMOD1
LOC100128816
LOC100130428
LOC100131541
LOC100510059
LOC151009
LOC80054
LONRF2
LPAR4
LPAR6
LPL
LRRC8C
LTBP2
LTBP4
LUM
LXN
LY75
LY86
LY96
LYN
LYPLA1
LYRM2
LYZ
MAB21L1
MACC1
MALL
MAOB
MAP1B
MARCH1
MARCKS
MBOAT2
MCF2
MCTP1
MCTP2
MED27
MEGF10
MET
MGAT4A
MGC24103
MGC34796
MGC39372
MMD
MMP12
MMP13
MMP16
MMP9
MNDA
MOP-1
MORC4
MPP6
MPP7
MPPED2
MPZL2
MRAP2
MRPL41
MS4A14
MS4A4A
MS4A6A
MSR1
MT1G
MTRF1L
MTSS1
MTUS2
MX1
MX2
MXRA5
MYC
MYEF2
MYH11
MYO10
MYO18B
MYO5A
MYO5B
MYOC
MYOCD
MYOM1
MYOZ2
NAMPT
NAP1L2
NBLA00301
NCAM1
NCF2
NCKAP1L
NCS1
NDUFA4L2
NEGR1
NFKBIZ
NID2
NKX6-2
NLGN1
NLGN4Y
NLRP2
NMI
NOX4
NPBWR1
NPBWR2
NPC2
NPL
NPM1
NPNT
NPPC
NPR1
NPR3
NPTX2
NR1D1
NR2F2
NRK
NRP1
NSUN7
NTRK2
NTRK3
OAS1
OAS2
OAS3
OBFC2A
OBP2B
OCIAD2
OCR1
ODF2L
OGFRL1
OLFML1
OLFML3
OLR1
OPN4
OR10H4
OR2H2
OR4A5
OR4D1
OR4L1
OR4N5
OR52E4
OR52N2
OR5P2
OSBPL3
OSMR
OSR1
P2RX7
P2RY12
P2RY13
P4HA1
PAG1
PAK3
PAPPA
PAPSS2
PARP14
PARP15
PARP9
PCDH11X
PCDH11Y
PCDH7
PCDH9
PCOLCE
PCOLCE2
PDCD1LG2
PDE1B
PDE5A
PDE8B
PDGFD
PDK1
PDZRN4
PECAM1
PELI1
PGF
PGM5
PGR
PHGDH
PIGF
PIK3AP1
PIK3CG
PILRA
PIM2
PKD2
PKHD1L1
PLA2G7
PLAC8
PLAU
PLAUR
PLBD1
PLCB4
PLCE1
PLCG2
PLD5
PLEK
PLK2
PLN
PLTP
PLXNC1
PNMA2
PNP
PODN
POLR3G
POSTN
POTEKP
PRDM1
PRELP
PRKCB
PRKY
PRRG4
PRSS23
PRTFDC1
PRUNE2
PSMB8
PSMB9
PTAFR
PTGDR
PTGER2
PTGS1
PTGS2
PTPN22
PTPN6
PTPRC
PTPRD
PTPRJ
PTPRZ1
PVRL3
RAB23
RAB28
RAC2
RALGAPA1
RALGPS2
RANBP3L
RAPGEF5
RARRES3
RASGEF1B
RASGRP3
RASSF3
RASSF4
RASSF9
RBAK
RBM7
RBP4
RCN1
REL
RERG
RGS1
RGS4
RHEB
RIMKLB
RIMS1
RNASE1
RNASE2
RNASE6
RNASET2
RNF125
RNF144B
RP9P
RPL17
RPL31
RPL35A
RPL39L
RPS4Y1
RPS6KA6
RRM2
RSAD2
RTN1
RXFP1
S100A9
S100B
SAMD4A
SAMD9
SAMD9L
SAMHD1
SAMSN1
SAT1
SCARA3
SCD
SCRG1
SCUBE1
SCUBE3
SEL1L3
SELENBP1
SELL
SELP
SELPLG
SEPN1
SEPP1
SEPT7
SERF1A
SERPINA1
SERPINA3
SERPINB9
SERPINE2
SERPINF1
SESN3
SFRP1
SFRP2
SFRP4
SGCA
SGK1
SH3BGR
SIRPA
SIRPB2
SKAP2
SLA
SLAIN1
SLAMF6
SLAMF7
SLAMF8
SLC10A4
SLC15A3
SLC16A3
SLC1A3
SLC22A3
SLC24A4
SLC26A4
SLC2A3
SLC31A2
SLC35F2
SLC6A6
SLC7A2
SLC7A7
SLC8A1
SLC9A9
SLCO2B1
SLCO5A1
SLFN12
SLIT3
SMAP2
SMC6
SMOC1
SMPDL3B
SMU1
SNAI1
SNAI2
SNAP25
SNAP91
SNX10
SNX16
SORBS1
SOST
SPARCL1
SPINT2
SPINT3
SPON1
SPP1
SRGN
SRP14
SRPX2
SSH2
SSTR5
SSX7
SSX8
ST6GAL2
ST8SIA4
STAB1
STAC
STARD5
STK17B
STK32A
STK32B
SULF1
SYK
SYNM
SYTL2
TAS2R19
TBXAS1
TCEAL2
TEK
TFEC
TFPI
TFPI2
TGFBI
THBS1
THBS2
THRB
TIMP4
TLR1
TLR2
TLR3
TLR6
TLR7
TM6SF1
TMEM156
TMEM176A
TMEM176B
TMEM178
TMEM2
TMEM200A
TMEM56
TMEM71
TNC
TNFAIP3
TNFAIP6
TNFSF10
TNFSF13B
TNFSF8
TPH1
TPMT
TPPP3
TREM1
TSHZ3
TSPAN11
TSPAN15
TSPAN2
TTLL7
TTTY10
TYROBP
UACA
UCHL1
UCP2
ULBP1
UQCRFS1
USP9Y
UTY
VAMP8
VAT1L
VAV3
VCAM1
VDAC1
VEGFA
VNN1
VNN2
VPS13A
VPS37C
VSIG4
VWA1
WBSCR17
WDR17
WFDC1
WISP2
WSCD2
XRCC4
ZBTB16
ZFY
ZNF208
ZNF267
ZNF271
ZNF382
ZNF385D
ZNF417
ZNF429
ZNF43
ZNF468
ZNF480
ZNF483
ZNF587
ZNF675
ZNF701
ZNF721
ZNF91
ZNF93
