# Supplementary material for: The potential role of chemotaxis and the complement system in the formation and progression of thoracic aortic aneurysms inferred from the weighted gene coexpression network analysis
Source: J Transl Med. 2021 Feb 2;19:49. doi: 10.1186/s12967-021-02716-6 (PMC7852290; doi:10.1186/s12967-021-02716-6)
Supplement: Supplementary file 6 — Additional file 6. Table S5. Enrichment analysis on GO and KEGG gene sets among DEGs in the turquoise module. [file 12967_2021_2716_MOESM6_ESM.xlsx]

## Sheet: GO-Turquoise
Enrichment analysis of GO among DEGs in turquoise module											Enrichment analysis of KEGG among DEGs in turquoise module
ONTOLOGY	ID	Description	GeneRatio	BgRatio	pvalue	p.adjust	qvalue	geneID	Count		ID	Description	GeneRatio	BgRatio	pvalue	p.adjust	qvalue	geneID	Count
BP	GO:0070661	leukocyte proliferation	63/847	298/18670	3.61139e-25	1.86962e-21	1.32139e-21	AIF1/BTK/BTN3A1/CCL19/CCL5/CCL8/CCR2/CD180/CD209/CD24/CD28/CD300A/CD3E/CD4/CD74/CD79A/CD80/CD86/CLU/CORO1A/CSF1R/DOCK2/DOCK8/FCGR2B/GAPT/GPR183/HAVCR2/HES1/HLA-DMB/HLA-DPA1/HLA-DPB1/IGF1/IGFBP2/IKZF3/IL18/IL1B/IL2RA/IL7R/INPP5D/KITLG/LILRB1/LYN/MNDA/NCKAP1L/NPR3/P2RX7/PDCD1LG2/PDE5A/PELI1/PIK3CG/PNP/PTPN22/PTPN6/PTPRC/RAC2/SYK/TNFAIP3/TNFSF13B/TNFSF8/TYROBP/VAV3/VCAM1/VSIG4	63		hsa04151	PI3K-Akt signaling pathway	44/485	354/8073	2.68877e-06	4.77257e-05	3.76782e-05	BDNF/COL1A1/COL4A3/COL6A3/CSF1R/CSH2/DDIT4/F2R/FGF7/FGFR2/GNG2/HGF/IGF1/IL2RA/IL2RG/IL7R/ITGA10/ITGA2/ITGA4/ITGA6/ITGA9/KITLG/LAMA2/LAMA4/LPAR4/LPAR6/MET/MYC/NTRK2/OSMR/PDGFD/PGF/PIK3AP1/PIK3CG/RHEB/SGK1/SPP1/SYK/TEK/THBS1/THBS2/TLR2/TNC/VEGFA	44
BP	GO:0007159	leukocyte cell-cell adhesion	65/847	337/18670	1.34414e-23	3.47931e-20	2.45907e-20	AIF1/CCL19/CCL2/CCL5/CCR2/CD209/CD24/CD27/CD28/CD300A/CD3E/CD4/CD74/CD80/CD86/CORO1A/CX3CR1/DOCK8/FAM49B/FCGR2B/FERMT3/HAS2/HAVCR2/HES1/HLA-DMB/HLA-DPA1/HLA-DPB1/ICAM1/IGF1/IGFBP2/IL18/IL1B/IL2RA/IL7R/ITGA4/ITGB2/KLRK1/LILRB1/LILRB4/LYN/NCKAP1L/NFKBIZ/PAG1/PAK3/PDCD1LG2/PDE5A/PECAM1/PELI1/PNP/PTAFR/PTPN22/PTPN6/PTPRC/RAC2/S100A9/SELL/SELP/SELPLG/SIRPA/SYK/TNFSF13B/VCAM1/VNN1/VSIG4/ZBTB16	65		hsa04060	Cytokine-cytokine receptor interaction	36/485	294/8073	3.11552e-05	0.000384699	0.00030371	BMPR1B/CCL13/CCL18/CCL19/CCL2/CCL4/CCL5/CCL8/CCR1/CCR2/CD27/CD4/CSF1R/CSH2/CX3CR1/CXCL1/CXCL10/CXCL11/CXCL13/CXCL16/CXCL9/CXCR4/IL10RA/IL13RA2/IL18/IL1B/IL1R1/IL2RA/IL2RG/IL32/IL7R/INHBA/OSMR/TNFSF10/TNFSF13B/TNFSF8	36
BP	GO:0046651	lymphocyte proliferation	57/847	272/18670	1.13782e-22	1.9635e-19	1.38774e-19	AIF1/BTK/BTN3A1/CCL19/CCL5/CCR2/CD180/CD209/CD24/CD28/CD300A/CD3E/CD4/CD74/CD79A/CD80/CD86/CORO1A/DOCK2/DOCK8/FCGR2B/GAPT/GPR183/HAVCR2/HES1/HLA-DMB/HLA-DPA1/HLA-DPB1/IGF1/IGFBP2/IKZF3/IL18/IL1B/IL2RA/IL7R/INPP5D/LILRB1/LYN/MNDA/NCKAP1L/P2RX7/PDCD1LG2/PDE5A/PELI1/PIK3CG/PNP/PTPN22/PTPN6/PTPRC/RAC2/SYK/TNFSF13B/TNFSF8/TYROBP/VAV3/VCAM1/VSIG4	57		hsa04514	Cell adhesion molecules	34/485	149/8073	6.70743e-12	9.52455e-10	7.51938e-10	CD2/CD226/CD28/CD4/CD80/CD86/CLDN1/CNTN1/ESAM/HLA-B/HLA-DMA/HLA-DMB/HLA-DOB/HLA-DPA1/HLA-DPB1/HLA-DQA2/HLA-DRA/ICAM1/ITGA4/ITGA6/ITGA9/ITGAM/ITGB2/NCAM1/NEGR1/NLGN1/NLGN4Y/PDCD1LG2/PECAM1/PTPRC/SELL/SELP/SELPLG/VCAM1	34
BP	GO:0032943	mononuclear cell proliferation	57/847	274/18670	1.66632e-22	2.15664e-19	1.52425e-19	AIF1/BTK/BTN3A1/CCL19/CCL5/CCR2/CD180/CD209/CD24/CD28/CD300A/CD3E/CD4/CD74/CD79A/CD80/CD86/CORO1A/DOCK2/DOCK8/FCGR2B/GAPT/GPR183/HAVCR2/HES1/HLA-DMB/HLA-DPA1/HLA-DPB1/IGF1/IGFBP2/IKZF3/IL18/IL1B/IL2RA/IL7R/INPP5D/LILRB1/LYN/MNDA/NCKAP1L/P2RX7/PDCD1LG2/PDE5A/PELI1/PIK3CG/PNP/PTPN22/PTPN6/PTPRC/RAC2/SYK/TNFSF13B/TNFSF8/TYROBP/VAV3/VCAM1/VSIG4	57		hsa05150	Staphylococcus aureus infection	33/485	96/8073	2.91063e-17	8.26619e-15	6.52594e-15	C1QA/C1QB/C1QC/C1R/C1S/C2/C3/C3AR1/C4B/C5AR1/FCGR1A/FCGR2A/FCGR2B/FCGR3A/FPR1/FPR3/HLA-DMA/HLA-DMB/HLA-DOB/HLA-DPA1/HLA-DPB1/HLA-DQA2/HLA-DRA/ICAM1/ITGAM/ITGB2/KRT14/KRT16/KRT18/KRT33A/PTAFR/SELP/SELPLG	33
BP	GO:0070663	regulation of leukocyte proliferation	51/847	222/18670	2.69489e-22	2.79029e-19	1.97209e-19	AIF1/BTK/CCL19/CCL5/CCL8/CCR2/CD209/CD24/CD28/CD300A/CD3E/CD4/CD74/CD80/CD86/CORO1A/FCGR2B/GPR183/HAVCR2/HES1/HLA-DMB/HLA-DPA1/HLA-DPB1/IGF1/IGFBP2/IKZF3/IL18/IL1B/IL2RA/INPP5D/KITLG/LILRB1/LYN/MNDA/NCKAP1L/PDCD1LG2/PDE5A/PELI1/PNP/PTPN22/PTPN6/PTPRC/RAC2/SYK/TNFAIP3/TNFSF13B/TNFSF8/TYROBP/VAV3/VCAM1/VSIG4	51		hsa04062	Chemokine signaling pathway	33/485	192/8073	3.09598e-08	8.79257e-07	6.94151e-07	ADCY5/ARRB1/ARRB2/CCL13/CCL18/CCL19/CCL2/CCL4/CCL5/CCL8/CCR1/CCR2/CX3CR1/CXCL1/CXCL10/CXCL11/CXCL13/CXCL16/CXCL9/CXCR4/DOCK2/ELMO1/GNG2/GRK5/HCK/ITK/LYN/PIK3CG/PLCB4/PLCG2/PRKCB/RAC2/VAV3	33
BP	GO:0050900	leukocyte migration	78/847	499/18670	4.4259e-22	3.81882e-19	2.69902e-19	AIF1/APOB/C3AR1/C5AR1/CCL13/CCL18/CCL19/CCL2/CCL4/CCL5/CCL8/CCR1/CCR2/CD2/CD300A/CD48/CD74/CD84/CKLF/COL1A1/CORO1A/CX3CR1/CXADR/CXCL1/CXCL10/CXCL11/CXCL13/CXCL16/CXCL9/CXCR4/DOCK8/ESAM/FCER1G/GPR183/HCK/HMOX1/ICAM1/IGLV6-57/IL1B/IL1R1/INPP5D/ITGA2/ITGA4/ITGA6/ITGA9/ITGAM/ITGAX/ITGB2/KITLG/KLRK1/LGMN/LYN/NCKAP1L/OLR1/P2RY12/PDGFD/PECAM1/PGF/PIK3CG/PLA2G7/PTAFR/PTPN6/RAC2/S100A9/SELL/SELP/SELPLG/SI…	78		hsa04145	Phagosome	30/485	152/8073	4.94579e-09	2.00658e-07	1.58414e-07	C1R/C3/CD14/CD209/CLEC7A/CORO1A/CTSS/CYBB/FCGR1A/FCGR2A/FCGR2B/FCGR3A/HLA-B/HLA-DMA/HLA-DMB/HLA-DOB/HLA-DPA1/HLA-DPB1/HLA-DQA2/HLA-DRA/ITGA2/ITGAM/ITGB2/MSR1/NCF2/OLR1/THBS1/THBS2/TLR2/TLR6	30
BP	GO:0045785	positive regulation of cell adhesion	69/847	403/18670	6.74234e-22	4.88729e-19	3.45419e-19	AIF1/ANK3/APBB1IP/CCDC80/CCL19/CCL2/CCL5/CCR2/CD209/CD24/CD27/CD28/CD3E/CD4/CD74/CD80/CD86/CORO1A/CXCL13/DOCK8/DUSP26/EMILIN2/FAM49B/HAS2/HAVCR2/HES1/HLA-DMB/HLA-DPA1/HLA-DPB1/ICAM1/IGF1/IGFBP2/IL18/IL1B/IL2RA/IL7R/ITGA2/ITGA4/ITGA6/ITGB2/KLRK1/LILRB1/LILRB4/LYN/MYO10/MYOC/NCKAP1L/NFKBIZ/NPNT/NRP1/P2RY12/PAK3/PDCD1LG2/PNP/PTAFR/PTPN6/PTPRC/PTPRJ/SFRP1/SFRP2/SIRPA/SYK/TEK/TNFSF13B/VAV3/VCAM1/VEGFA…	69		hsa05152	Tuberculosis	30/485	180/8073	2.68324e-07	5.44314e-06	4.29722e-06	C3/CD14/CD209/CD74/CLEC7A/CORO1A/CR1/CTSS/FCER1G/FCGR1A/FCGR2A/FCGR2B/FCGR3A/HLA-DMA/HLA-DMB/HLA-DOB/HLA-DPA1/HLA-DPB1/HLA-DQA2/HLA-DRA/IL10RA/IL18/IL1B/ITGAM/ITGAX/ITGB2/SYK/TLR1/TLR2/TLR6	30
BP	GO:1903039	positive regulation of leukocyte cell-cell adhesion	50/847	218/18670	7.55232e-22	4.88729e-19	3.45419e-19	AIF1/CCL19/CCL2/CCL5/CCR2/CD209/CD24/CD27/CD28/CD3E/CD4/CD74/CD80/CD86/CORO1A/DOCK8/FAM49B/HAS2/HAVCR2/HES1/HLA-DMB/HLA-DPA1/HLA-DPB1/ICAM1/IGF1/IGFBP2/IL18/IL1B/IL2RA/IL7R/ITGA4/ITGB2/KLRK1/LILRB1/LILRB4/LYN/NCKAP1L/NFKBIZ/PAK3/PDCD1LG2/PNP/PTAFR/PTPN6/PTPRC/SIRPA/SYK/TNFSF13B/VCAM1/VNN1/ZBTB16	50		hsa04015	Rap1 signaling pathway	28/485	210/8073	5.34815e-05	0.00055955	0.00044175	ADCY5/APBB1IP/CSF1R/DOCK4/F2R/FGF7/FGFR2/FPR1/HGF/IGF1/ITGAM/ITGB2/KITLG/LCP2/LPAR4/MET/PDGFD/PGF/PLCB4/PLCE1/PRKCB/RAC2/RAPGEF5/RASGRP3/TEK/THBS1/VAV3/VEGFA	28
BP	GO:0022409	positive regulation of cell-cell adhesion	54/847	255/18670	9.24448e-22	5.31763e-19	3.75834e-19	AIF1/ANK3/CCL19/CCL2/CCL5/CCR2/CD209/CD24/CD27/CD28/CD3E/CD4/CD74/CD80/CD86/CORO1A/CXCL13/DOCK8/FAM49B/HAS2/HAVCR2/HES1/HLA-DMB/HLA-DPA1/HLA-DPB1/ICAM1/IGF1/IGFBP2/IL18/IL1B/IL2RA/IL7R/ITGA4/ITGA6/ITGB2/KLRK1/LILRB1/LILRB4/LYN/MYO10/NCKAP1L/NFKBIZ/PAK3/PDCD1LG2/PNP/PTAFR/PTPN6/PTPRC/SIRPA/SYK/TNFSF13B/VCAM1/VNN1/ZBTB16	54		hsa04640	Hematopoietic cell lineage	27/485	99/8073	1.2651e-11	1.19763e-09	9.45498e-10	CD14/CD2/CD24/CD37/CD3D/CD3E/CD3G/CD4/CR1/CSF1R/FCGR1A/HLA-DMA/HLA-DMB/HLA-DOB/HLA-DPA1/HLA-DPB1/HLA-DQA2/HLA-DRA/IL1B/IL1R1/IL2RA/IL7R/ITGA2/ITGA4/ITGA6/ITGAM/KITLG	27
BP	GO:0042110	T cell activation	74/847	464/18670	1.61595e-21	8.36579e-19	5.91269e-19	AIF1/APBB1IP/BTN3A1/CCL19/CCL2/CCL5/CCR2/CD2/CD209/CD24/CD27/CD28/CD300A/CD3D/CD3E/CD3G/CD4/CD74/CD80/CD86/CLEC4A/CLEC7A/CORO1A/CR1/CXADR/DOCK2/DOCK8/FAM49B/FCER1G/FCGR2B/GPR183/HAVCR2/HES1/HLA-DMB/HLA-DPA1/HLA-DPB1/ICAM1/IGF1/IGFBP2/IL18/IL1B/IL2RA/IL7R/ITK/KLRK1/LCP1/LILRB1/LILRB4/LYN/NCKAP1L/NFKBIZ/P2RX7/PAG1/PAK3/PDCD1LG2/PDE5A/PELI1/PIK3CG/PNP/PRDM1/PTPN22/PTPN6/PTPRC/RAC2/RSAD2/SIRPA/SLAMF6…	74		hsa05164	Influenza A	25/485	171/8073	2.86268e-05	0.000369545	0.000291746	CASP1/CCL2/CCL5/CXCL10/HLA-DMA/HLA-DMB/HLA-DOB/HLA-DPA1/HLA-DPB1/HLA-DQA2/HLA-DRA/ICAM1/IL18/IL1B/MX1/MX2/OAS1/OAS2/OAS3/PRKCB/RSAD2/TLR3/TLR7/TNFSF10/VDAC1	25
CC	GO:0062023	collagen-containing extracellular matrix	68/866	406/19717	8.75933e-22	4.36215e-19	3.37465e-19	ADAMDEC1/ADAMTS5/ADAMTS8/ADAMTS9/APOE/C1QA/C1QB/C1QC/CCDC80/CLU/COL12A1/COL15A1/COL1A1/COL21A1/COL4A3/COL6A3/CPA3/CTSB/CTSC/CTSH/CTSS/DCN/EMILIN2/F13A1/FGFR2/FRAS1/FREM1/GPC6/ICAM1/ITGA6/LAMA2/LAMA4/LEFTY2/LGALS3BP/LTBP2/LTBP4/LUM/MMP9/MXRA5/MYOC/NCAM1/NID2/NPNT/PCOLCE/PODN/POSTN/PRELP/PTPRZ1/S100A9/SCARA3/SERPINA1/SERPINA3/SERPINB9/SERPINE2/SERPINF1/SFRP1/SFRP2/SMOC1/SOST/SPARCL1/SPON1/SRPX2/SUL…	68		hsa04610	Complement and coagulation cascades	23/485	85/8073	5.12369e-10	2.91026e-08	2.29757e-08	C1QA/C1QB/C1QC/C1R/C1S/C2/C3/C3AR1/C4B/C5AR1/CLU/CR1/F13A1/F2R/F2RL2/ITGAM/ITGAX/ITGB2/PLAU/PLAUR/SERPINA1/TFPI/VSIG4	23
CC	GO:0009897	external side of plasma membrane	62/866	393/19717	1.31254e-18	3.26821e-16	2.52836e-16	ABCA1/BTN3A1/BTN3A2/BTN3A3/CCR1/CCR2/CD14/CD163/CD163L1/CD2/CD209/CD226/CD24/CD27/CD28/CD3D/CD3E/CD3G/CD4/CD69/CD74/CD79A/CD80/CD86/CX3CR1/CXCL10/CXCL9/CXCR4/ENG/FCER1G/FCGR2B/FCGR3A/FOLR2/GRIA2/HLA-B/ICAM1/IL13RA2/IL1R1/IL2RA/IL2RG/IL7R/ITGA2/ITGA6/ITGAM/ITGB2/KCNJ3/KLRK1/LILRB1/NCAM1/NLGN1/OSMR/P2RX7/P2RY12/PDCD1LG2/PECAM1/PTPRC/SCUBE1/SELP/SERPINE2/THBS1/ULBP1/VCAM1	62		hsa05323	Rheumatoid arthritis	23/485	93/8073	3.5154e-09	1.66396e-07	1.31365e-07	ACP5/CCL2/CCL5/CD28/CD80/CD86/CTSK/CXCL1/HLA-DMA/HLA-DMB/HLA-DOB/HLA-DPA1/HLA-DPB1/HLA-DQA2/HLA-DRA/ICAM1/IL18/IL1B/ITGB2/TEK/TLR2/TNFSF13B/VEGFA	23
CC	GO:0045121	membrane raft	46/866	315/19717	7.14608e-13	9.23492e-11	7.14433e-11	ABCA1/ATP1A2/ATP2B1/BIRC3/BTK/CD14/CD2/CD226/CD24/CD4/CD48/CD79A/CNTN1/CXADR/DMD/F2R/FXYD1/GPM6B/HAS2/HCK/HMOX1/ICAM1/INPP5D/ITGAM/ITGB2/KCNA3/KCNMA1/LCP2/LYN/MALL/OLR1/P2RY12/PAG1/PECAM1/PTGS2/PTPRC/SELPLG/SGCA/SORBS1/SULF1/TEK/TFPI/TLR1/TLR2/TLR6/VDAC1	46		hsa05140	Leishmaniasis	22/485	77/8073	3.89135e-10	2.76286e-08	2.1812e-08	C3/CR1/CYBB/FCGR1A/FCGR2A/FCGR3A/HLA-DMA/HLA-DMB/HLA-DOB/HLA-DPA1/HLA-DPB1/HLA-DQA2/HLA-DRA/IL1B/ITGA4/ITGAM/ITGB2/NCF2/PRKCB/PTGS2/PTPN6/TLR2	22
CC	GO:0098857	membrane microdomain	46/866	316/19717	8.02009e-13	9.23492e-11	7.14433e-11	ABCA1/ATP1A2/ATP2B1/BIRC3/BTK/CD14/CD2/CD226/CD24/CD4/CD48/CD79A/CNTN1/CXADR/DMD/F2R/FXYD1/GPM6B/HAS2/HCK/HMOX1/ICAM1/INPP5D/ITGAM/ITGB2/KCNA3/KCNMA1/LCP2/LYN/MALL/OLR1/P2RY12/PAG1/PECAM1/PTGS2/PTPRC/SELPLG/SGCA/SORBS1/SULF1/TEK/TFPI/TLR1/TLR2/TLR6/VDAC1	46		hsa04061	Viral protein interaction with cytokine and cytokine receptor	22/485	100/8073	7.6414e-08	1.80846e-06	1.42774e-06	CCL13/CCL18/CCL19/CCL2/CCL4/CCL5/CCL8/CCR1/CCR2/CSF1R/CX3CR1/CXCL1/CXCL10/CXCL11/CXCL13/CXCL9/CXCR4/IL10RA/IL18/IL2RA/IL2RG/TNFSF10	22
CC	GO:0070820	tertiary granule	32/866	164/19717	9.27201e-13	9.23492e-11	7.14433e-11	CD300A/CD53/CD93/CHIT1/CLEC5A/CR1/CTSH/CTSS/CXCL1/CYBB/DOK3/DSP/DYNLL1/ENPP4/FCER1G/FPR1/ITGAM/ITGAX/ITGB2/LAIR1/LYZ/MMP9/NCKAP1L/OLR1/PLAU/PTAFR/PTPN6/SIRPA/SLC2A3/SNAP25/TNFAIP6/VAMP8	32		hsa04611	Platelet activation	21/485	124/8073	1.31801e-05	0.000197007	0.000155532	ADCY5/APBB1IP/BTK/COL1A1/F2R/FCER1G/FCGR2A/FERMT3/GUCY1A2/ITGA2/ITPR2/LCP2/LYN/P2RY12/PIK3CG/PLCB4/PLCG2/PTGS1/SYK/TBXAS1/VAMP8	21
CC	GO:0098589	membrane region	46/866	328/19717	3.07423e-12	2.55161e-10	1.97398e-10	ABCA1/ATP1A2/ATP2B1/BIRC3/BTK/CD14/CD2/CD226/CD24/CD4/CD48/CD79A/CNTN1/CXADR/DMD/F2R/FXYD1/GPM6B/HAS2/HCK/HMOX1/ICAM1/INPP5D/ITGAM/ITGB2/KCNA3/KCNMA1/LCP2/LYN/MALL/OLR1/P2RY12/PAG1/PECAM1/PTGS2/PTPRC/SELPLG/SGCA/SORBS1/SULF1/TEK/TFPI/TLR1/TLR2/TLR6/VDAC1	46		hsa05322	Systemic lupus erythematosus	21/485	136/8073	5.51669e-05	0.00055955	0.00044175	C1QA/C1QB/C1QC/C1R/C1S/C2/C3/C4B/CD28/CD80/CD86/FCGR1A/FCGR2A/FCGR3A/HLA-DMA/HLA-DMB/HLA-DOB/HLA-DPA1/HLA-DPB1/HLA-DQA2/HLA-DRA	21
CC	GO:0030667	secretory granule membrane	41/866	298/19717	8.67643e-11	6.17266e-09	4.7753e-09	C3AR1/C5AR1/CD14/CD300A/CD53/CD68/CD93/CLEC5A/CR1/CYBB/DOK3/DSP/DYNLL1/ENPP4/FCER1G/FCGR2A/FPR1/IQGAP2/ITGAM/ITGAX/ITGB2/ITPR2/LAIR1/NCKAP1L/OLR1/PCDH7/PECAM1/PLAU/PLAUR/PTAFR/PTPRC/PTPRJ/SELL/SELP/SIRPA/SLC2A3/SNAP25/TLR2/TYROBP/VAMP8/VNN1	41		hsa04064	NF-kappa B signaling pathway	20/485	104/8073	2.87039e-06	4.79523e-05	3.78571e-05	BIRC3/BTK/CCL13/CCL19/CCL4/CD14/CXCL1/ICAM1/IL1B/IL1R1/LY96/LYN/PLAU/PLCG2/PRKCB/PTGS2/SYK/TNFAIP3/TNFSF13B/VCAM1	20
CC	GO:0070821	tertiary granule membrane	18/866	73/19717	1.74671e-09	1.08733e-07	8.41177e-08	CD300A/CD53/CD93/CLEC5A/CYBB/DYNLL1/FCER1G/ITGAM/ITGAX/ITGB2/LAIR1/OLR1/PLAU/PTAFR/SIRPA/SLC2A3/SNAP25/VAMP8	18		hsa04650	Natural killer cell mediated cytotoxicity	20/485	131/8073	9.72299e-05	0.000952182	0.000751723	CD48/FCER1G/FCGR3A/GZMB/HCST/HLA-B/ICAM1/ITGB2/KIR2DL2/KLRK1/LCP2/PLCG2/PRKCB/PTPN6/RAC2/SYK/TNFSF10/TYROBP/ULBP1/VAV3	20
CC	GO:0098636	protein complex involved in cell adhesion	12/866	34/19717	1.07198e-08	5.9316e-07	4.58881e-07	CD28/CD80/ITGA10/ITGA2/ITGA4/ITGA6/ITGA9/ITGAM/ITGAX/ITGB2/LYN/NPNT	12		hsa05416	Viral myocarditis	18/485	60/8073	6.65668e-09	2.36312e-07	1.86562e-07	CD28/CD80/CD86/CXADR/DMD/HLA-B/HLA-DMA/HLA-DMB/HLA-DOB/HLA-DPA1/HLA-DPB1/HLA-DQA2/HLA-DRA/ICAM1/ITGB2/LAMA2/RAC2/SGCA	18
CC	GO:0005788	endoplasmic reticulum lumen	36/866	309/19717	1.00473e-07	5.00355e-06	3.87085e-06	ADAMTS5/APOB/APOE/APOL1/C3/CASQ1/CASQ2/CD4/CLU/COL12A1/COL15A1/COL1A1/COL21A1/COL4A3/COL6A3/CP/CTSC/ERAP1/ERP27/IGFBP3/MGAT4A/P4HA1/PDGFD/PLAUR/PRSS23/PTGS2/RCN1/RNASET2/SERPINA1/SPARCL1/SPON1/SPP1/THBS1/TNC/TSPAN15/VWA1	36		hsa04512	ECM-receptor interaction	17/485	88/8073	1.49779e-05	0.000212687	0.000167911	COL1A1/COL4A3/COL6A3/FRAS1/FREM1/ITGA10/ITGA2/ITGA4/ITGA6/ITGA9/LAMA2/LAMA4/NPNT/SPP1/THBS1/THBS2/TNC	17
MF	GO:0005539	glycosaminoglycan binding	38/852	229/17696	2.06359e-11	1.73754e-08	1.50316e-08	ADAMTS5/ADAMTS8/APOB/APOE/CCDC80/CCL8/CXCL10/CXCL11/CXCL13/DCN/ENG/FGF7/FGFR2/LGR6/LPL/LTBP2/LTBP4/LXN/NRP1/PCOLCE/PCOLCE2/PGF/POSTN/PRELP/PTPRC/SELL/SELP/SERPINE2/SFRP1/SLIT3/SOST/STAB1/SULF1/THBS1/THBS2/TLR2/TNFAIP6/VEGFA	38		hsa04620	Toll-like receptor signaling pathway	17/485	104/8073	0.000137184	0.00129867	0.00102527	CCL4/CCL5/CD14/CD80/CD86/CTSK/CXCL10/CXCL11/CXCL9/IL1B/LY96/SPP1/TLR1/TLR2/TLR3/TLR6/TLR7	17
MF	GO:0005201	extracellular matrix structural constituent	31/852	163/17696	4.24702e-11	1.788e-08	1.54681e-08	CD4/CHI3L1/COL12A1/COL15A1/COL1A1/COL21A1/COL4A3/COL6A3/DCN/EMILIN2/FRAS1/LAMA2/LAMA4/LTBP2/LTBP4/LUM/MXRA5/NID2/NPNT/PCOLCE/PODN/POSTN/PRELP/SPON1/SRPX2/TFPI2/TGFBI/THBS1/THBS2/TNC/VWA1	31		hsa05144	Malaria	16/485	50/8073	1.65523e-08	5.22318e-07	4.12356e-07	CCL2/CR1/HGF/ICAM1/IL18/IL1B/ITGB2/KLRB1/KLRK1/MET/PECAM1/SELP/THBS1/THBS2/TLR2/VCAM1	16
MF	GO:0008201	heparin binding	31/852	169/17696	1.10916e-10	3.11304e-08	2.69312e-08	ADAMTS5/ADAMTS8/APOB/APOE/CCDC80/CCL8/CXCL10/CXCL11/CXCL13/FGF7/FGFR2/LGR6/LPL/LTBP2/LXN/NRP1/PCOLCE/PCOLCE2/PGF/POSTN/PRELP/PTPRC/SELL/SELP/SERPINE2/SFRP1/SLIT3/SOST/THBS1/THBS2/VEGFA	31		hsa04662	B cell receptor signaling pathway	16/485	82/8073	2.33821e-05	0.000316215	0.000249644	BTK/CD79A/FCGR2B/IFITM1/INPP5D/LILRB1/LILRB4/LYN/PIK3AP1/PLCG2/PRKCB/PTPN6/RAC2/RASGRP3/SYK/VAV3	16
MF	GO:0005518	collagen binding	18/852	67/17696	1.62901e-09	3.06315e-07	2.64995e-07	CTSB/CTSK/CTSS/DCN/ITGA10/ITGA2/ITGA9/LUM/MMP12/MMP13/MMP9/NID2/PCOLCE/PCOLCE2/PODN/SPARCL1/TGFBI/THBS1	18		hsa05133	Pertussis	15/485	76/8073	3.64387e-05	0.000431191	0.000340414	C1QA/C1QB/C1QC/C1R/C1S/C2/C3/C4B/CASP1/CD14/IL1B/IRF8/ITGAM/ITGB2/LY96	15
MF	GO:0140375	immune receptor activity	25/852	128/17696	1.81897e-09	3.06315e-07	2.64995e-07	C3AR1/C5AR1/CCR1/CCR2/CD4/CD74/CR1/CTSH/CX3CR1/CXCR4/FCER1G/FCGR2B/HLA-DOB/HLA-DPA1/HLA-DQA2/HLA-DRA/IL10RA/IL13RA2/IL1R1/IL2RA/IL2RG/IL7R/KLRK1/LILRB1/OSMR	25		hsa04612	Antigen processing and presentation	15/485	78/8073	5.01277e-05	0.00055955	0.00044175	CD4/CD74/CTSB/CTSS/HLA-B/HLA-DMA/HLA-DMB/HLA-DOB/HLA-DPA1/HLA-DPB1/HLA-DQA2/HLA-DRA/IFI30/KIR2DL2/LGMN	15
MF	GO:1901681	sulfur compound binding	36/852	250/17696	3.85419e-09	5.40872e-07	4.67912e-07	ACADL/ADAMTS5/ADAMTS8/APOB/APOE/CCDC80/CCL8/CXCL10/CXCL11/CXCL13/ENPP1/FGF7/FGFR2/HPSE2/ITGA2/LGR6/LPL/LTBP2/LXN/NRP1/PCOLCE/PCOLCE2/PGF/POSTN/PRELP/PTPRC/SELL/SELP/SERPINE2/SFRP1/SLIT3/SOST/THBS1/THBS2/TPMT/VEGFA	36		hsa05332	Graft-versus-host disease	14/485	42/8073	7.36332e-08	1.80846e-06	1.42774e-06	CD28/CD80/CD86/GZMB/HLA-B/HLA-DMA/HLA-DMB/HLA-DOB/HLA-DPA1/HLA-DPB1/HLA-DQA2/HLA-DRA/IL1B/KIR2DL2	14
MF	GO:0005178	integrin binding	24/852	132/17696	1.67965e-08	2.02038e-06	1.74785e-06	ADAM23/ADAMTS5/ADAMTS8/CD226/COL4A3/CXADR/FAP/FERMT3/ICAM1/IGF1/IL1B/ITGA2/ITGB2/LCP1/LTBP4/LYN/NPNT/PTPRZ1/SFRP2/SPP1/SYK/TGFBI/THBS1/VCAM1	24		hsa04940	Type I diabetes mellitus	14/485	43/8073	1.03253e-07	2.25567e-06	1.78079e-06	CD28/CD80/CD86/GAD1/GZMB/HLA-B/HLA-DMA/HLA-DMB/HLA-DOB/HLA-DPA1/HLA-DPB1/HLA-DQA2/HLA-DRA/IL1B	14
MF	GO:0008009	chemokine activity	14/852	49/17696	4.52142e-08	4.7588e-06	4.11688e-06	CCL13/CCL18/CCL19/CCL2/CCL4/CCL5/CCL8/CKLF/CXCL1/CXCL10/CXCL11/CXCL13/CXCL16/CXCL9	14		hsa04672	Intestinal immune network for IgA production	13/485	49/8073	4.02986e-06	6.35822e-05	5.01965e-05	CD28/CD80/CD86/CXCR4/HLA-DMA/HLA-DMB/HLA-DOB/HLA-DPA1/HLA-DPB1/HLA-DQA2/HLA-DRA/ITGA4/TNFSF13B	13
MF	GO:0042379	chemokine receptor binding	15/852	66/17696	4.11363e-07	3.84853e-05	3.3294e-05	CCL13/CCL18/CCL19/CCL2/CCL4/CCL5/CCL8/CCR2/CKLF/CXCL1/CXCL10/CXCL11/CXCL13/CXCL16/CXCL9	15		hsa05330	Allograft rejection	12/485	38/8073	1.24234e-06	2.35217e-05	1.85698e-05	CD28/CD80/CD86/GZMB/HLA-B/HLA-DMA/HLA-DMB/HLA-DOB/HLA-DPA1/HLA-DPB1/HLA-DQA2/HLA-DRA	12
MF	GO:0019838	growth factor binding	22/852	137/17696	6.2776e-07	5.28574e-05	4.57273e-05	BMPR1B/COL1A1/CXCL13/ENG/FGFR2/IGFBP2/IGFBP3/IL10RA/IL1R1/IL2RA/IL2RG/ITGA6/LTBP2/LTBP4/NRP1/NTRK2/NTRK3/OSMR/SPINT3/SRPX2/TEK/THBS1	22		hsa05320	Autoimmune thyroid disease	12/485	53/8073	5.35092e-05	0.00055955	0.00044175	CD28/CD80/CD86/GZMB/HLA-B/HLA-DMA/HLA-DMB/HLA-DOB/HLA-DPA1/HLA-DPB1/HLA-DQA2/HLA-DRA	12
