# Supplementary material for: The potential role of chemotaxis and the complement system in the formation and progression of thoracic aortic aneurysms inferred from the weighted gene coexpression network analysis
Source: J Transl Med. 2021 Feb 2;19:49. doi: 10.1186/s12967-021-02716-6 (PMC7852290; doi:10.1186/s12967-021-02716-6)
Supplement: Supplementary file 7 — Additional file 7. Table S6. Enrichment analysis on GO and KEGG gene sets among DEGs in the blue module. [file 12967_2021_2716_MOESM7_ESM.xlsx]

## Sheet: GO-Turquoise
Enrichment analysis of GO among DEGs in blue module											Enrichment analysis of KEGG among DEGs in blue module
ONTOLOGY	ID	Description	GeneRatio	BgRatio	pvalue	p.adjust	qvalue	geneID	Count		ID	Description	GeneRatio	BgRatio	pvalue	p.adjust	qvalue	geneID	Count
BP	GO:0007156	homophilic cell adhesion via plasma membrane adhesion molecules	5/35	168/18670	1.45021e-05	0.013777	0.00999884	PCDH20/CDH8/CDH11/CNTN4/PCDHB4	5		hsa04024	cAMP signaling pathway	4/19	216/8075	0.00140691	0.0759732	0.0681241	PDE3B/PDE4D/RYR2/NPY1R	4
BP	GO:0016339	calcium-dependent cell-cell adhesion via plasma membrane cell adhesion molecules	3/35	48/18670	9.85201e-05	0.0323342	0.0234669	CDH8/CDH11/PCDHB4	3		hsa04923	Regulation of lipolysis in adipocytes	2/19	56/8075	0.00748934	0.148309	0.132986	PDE3B/NPY1R	2
BP	GO:0098742	cell-cell adhesion via plasma-membrane adhesion molecules	5/35	273/18670	0.00014608	0.0323342	0.0234669	PCDH20/CDH8/CDH11/CNTN4/PCDHB4	5		hsa04360	Axon guidance	3/19	181/8075	0.00823936	0.148309	0.132986	SEMA3E/SEMA3D/FZD3	3
BP	GO:0007162	negative regulation of cell adhesion	5/35	289/18670	0.000190472	0.0323342	0.0234669	SEMA3E/PDE3B/ANGPT2/GCNT2/ANGPT1	5		hsa05412	Arrhythmogenic right ventricular cardiomyopathy	2/19	77/8075	0.0138183	0.186547	0.167274	ACTN2/RYR2	2
BP	GO:0032835	glomerulus development	3/35	62/18670	0.00021159	0.0323342	0.0234669	ANGPT2/PROM1/ANGPT1	3		hsa05032	Morphine addiction	2/19	91/8075	0.0189651	0.204823	0.183662	PDE3B/PDE4D	2
BP	GO:0050922	negative regulation of chemotaxis	3/35	64/18670	0.000232499	0.0323342	0.0234669	SEMA3E/SEMA3D/ANGPT2	3		hsa04066	HIF-1 signaling pathway	2/19	109/8075	0.0265848	0.239263	0.214544	ANGPT2/ANGPT1	2
BP	GO:0071872	cellular response to epinephrine stimulus	2/35	13/18670	0.000262873	0.0323342	0.0234669	PDE4D/RYR2	2		hsa00230	Purine metabolism	2/19	130/8075	0.0367822	0.273179	0.244956	PDE3B/PDE4D	2
BP	GO:0010812	negative regulation of cell-substrate adhesion	3/35	68/18670	0.000278232	0.0323342	0.0234669	SEMA3E/ANGPT2/GCNT2	3		hsa04371	Apelin signaling pathway	2/19	137/8075	0.040471	0.273179	0.244956	PDE3B/RYR2	2
BP	GO:0051775	response to redox state	2/35	14/18670	0.000306324	0.0323342	0.0234669	SLC7A11/RYR2	2
BP	GO:0071871	response to epinephrine	2/35	16/18670	0.000402994	0.0382844	0.0277854	PDE4D/RYR2	2
CC	GO:0001527	microfibril	2/40	10/19717	0.000178736	0.0174927	0.0122756	THSD4/MFAP5	2
CC	GO:0034704	calcium channel complex	3/40	66/19717	0.000323938	0.0174927	0.0122756	CATSPERB/PDE4D/RYR2	3
CC	GO:0098858	actin-based cell projection	4/40	208/19717	0.000816703	0.0271626	0.0190615	FZD3/ACTN2/PROM1/ANGPT1	4
CC	GO:0034703	cation channel complex	4/40	220/19717	0.00100602	0.0271626	0.0190615	SCN3A/CATSPERB/PDE4D/RYR2	4
CC	GO:0016342	catenin complex	2/40	29/19717	0.00157376	0.0339932	0.0238549	CDH8/CDH11	2
CC	GO:0034702	ion channel complex	4/40	301/19717	0.00315693	0.0530445	0.0372242	SCN3A/CATSPERB/PDE4D/RYR2	4
CC	GO:0005891	voltage-gated calcium channel complex	2/40	43/19717	0.00343807	0.0530445	0.0372242	CATSPERB/PDE4D	2
CC	GO:1902495	transmembrane transporter complex	4/40	324/19717	0.00410487	0.0537041	0.0376871	SCN3A/CATSPERB/PDE4D/RYR2	4
CC	GO:1990351	transporter complex	4/40	332/19717	0.00447534	0.0537041	0.0376871	SCN3A/CATSPERB/PDE4D/RYR2	4
CC	GO:0031093	platelet alpha granule lumen	2/40	67/19717	0.00816396	0.0881708	0.0618742	ISLR/ACTN2	2
MF	GO:0004115	3',5'-cyclic-AMP phosphodiesterase activity	2/33	12/17696	0.000219993	0.032119	0.024315	PDE3B/PDE4D	2
MF	GO:0038191	neuropilin binding	2/33	18/17696	0.000506425	0.0322835	0.0244396	SEMA3E/SEMA3D	2
MF	GO:0030215	semaphorin receptor binding	2/33	23/17696	0.000832552	0.0322835	0.0244396	SEMA3E/SEMA3D	2
MF	GO:0045499	chemorepellent activity	2/33	27/17696	0.00114967	0.0322835	0.0244396	SEMA3E/SEMA3D	2
MF	GO:0004114	3',5'-cyclic-nucleotide phosphodiesterase activity	2/33	28/17696	0.00123666	0.0322835	0.0244396	PDE3B/PDE4D	2
MF	GO:0004112	cyclic-nucleotide phosphodiesterase activity	2/33	29/17696	0.00132672	0.0322835	0.0244396	PDE3B/PDE4D	2
MF	GO:0044325	ion channel binding	3/33	124/17696	0.00157147	0.0327763	0.0248127	ACTN2/PDE4D/RYR2	3
MF	GO:0050839	cell adhesion molecule binding	5/33	499/17696	0.00215917	0.0394048	0.0298306	TES/CDH8/ACTN2/CDH11/PROM1	5
MF	GO:0045296	cadherin binding	4/33	331/17696	0.00320597	0.0520079	0.0393715	TES/CDH8/CDH11/PROM1	4
MF	GO:0030971	receptor tyrosine kinase binding	2/33	69/17696	0.00731776	0.106839	0.0808805	ANGPT2/ANGPT1	2
